# Supplementary material for: A deeply conserved protease, acylamino acid-releasing enzyme (AARE), acts in ageing in Physcomitrella and Arabidopsis
Source: Commun Biol. 2023 Jan 17;6:61. doi: 10.1038/s42003-023-04428-7 (PMC9845386; doi:10.1038/s42003-023-04428-7)
Supplement: Supplementary file 4 — Supplementary Data 1 [file 42003_2023_4428_MOESM4_ESM.xlsx]

## Sheet: Sheet1
Supplementary Data S1: List of primers used to assemble KO and KI constructs and primers used to screen for transgenic plants in Physcomitrella.
GA: Gibson assembly; TT: tri-template PCR
#	Primer Name	Sequence	Length [bp]	Amplicon length gDNA [bp]	Amplicon length cDNA [bp]	Task	Project
1	AA1 5’-FWD	CGCCAGATCTTCCGGATGGCTCGAGTTTTTCAGCAAGATCTCGAGCCAGGTCTCTCCTCCGAAAGC	66	908	-	Amplification of PpAARE1 5' HR Flank (GA)	PpAARE1 Citrine KI	Cloning
2	AA1 5’-REV	TGCTCACAGCTCCACCTCCACCTCCCTGAATGAATCTCTTCAACCAGACT	50
3	AA1 3’-FWD	TCTCGGCATGGACGAGCTGTACAAGTGAAGCATGGTCGATAACA	44	898	-	Amplification of PpAARE1 3' HR Flank (GA)
4	AA1 3’-REV	ATGGCAGCTGAGAATATTGTAGGAGATCTTCTAGAAAGATCTCGAGACTAATATGAGGAATGAGATTTGA	70
5	L_CIT_FWD	AGTCTGGTTGAAGAGATTCATTCAGGGAGGTGGAGGTGGAGCTGTGA	47	782	-	Amplification of Citrine cds (GA)
6	L_CIT_REV	TTCACATGTTATCGACCATGCTTCACTTGTACAGCTCGTCCATGCCGA	48
7	5' fwd Gibson	CCGCCAGATCTTCCGGATGGCTCGAGTTTTTCAGCAAGATGTCGACTGTAACCTTGCTGCAAATGTAG	68	971	-	Amplification of PpAARE2 5' HR Flank (GA)	PpAARE2 Citrine KI
8	5' rev Gibson	TGCTCACAGCTCCACCTCCACCTCCCATGAACCTCTTGAGCCAGAGT	47
9	3' fwd Gibson	CGGCATGGACGAGCTGTACAAGTGACAATACATGACGGGGAAGAATCT	48	968	-	Amplification of PpAARE2 3' HR Flank (GA)
10	3' rev Gibson	ATGGCAGCTGAGAATATTGTAGGAGATCTTCTAGAAAGATGTCGACTTGATTAGCCTGCGTGTAGAA	67
11	fwd Cit Gibson	CGGACTCTGGCTCAAGAGGTTCATGGGAGGTGGAGGTGGAGCTGT	45	785	-	Amplification of Citrine cds (GA)
12	rev Cit Gibson	GGAGATTCTTCCCCGTCATGTATTGTCACTTGTACAGCTCGTCCAT	46
13	AARE3_5‘_fwd	CCAGATCTTCCGGATGGCTCGAGTTTTTCAGCAAGATACTTCGAGTTCCTGCTCCTATGA	60	903	-	Amplification of PpAARE3 5' HR Flank (GA)	PpAARE3 Citrine KI
14	AARE3_5‘_rev	TGCTCACAGCTCCACCTCCACCTCCGTGCATGAACCTCTTCAGCCAA	47
15	AARE3_3’_fwd	TCTCGGCATGGACGAGCTGTACAAGTAGTAGAGCACGGTTGCACGT	46	852	-	Amplification of PpAARE3 3' HR Flank (GA)
16	AARE3_3’_rev	GCAGCTGAGAATATTGTAGGAGATCTTCTAGAAAGATGGATCCGCATTCATTCGTGGACAGGTA	29
17	AARE3_Citrin_fwd	AGTTTGGCTGAAGAGGTTCATGCACGGAGGTGGAGGTGGAGCTGT	46	782	-	Amplification of Citrine cds (GA)
18	AARE3_Citrin_rev	AAATACGTGCAACCGTGCTCTACTACTTGTACAGCTCGTCCATGCC	41
19	AA1_Xhof	TAACTCGAGACCACCACCATATGCTCTC	71	872	-	Amplification of PpAARE1 5' HR Flank (TT PCR)	PpAARE1 KO
20	AA1_5r	ATCAGTGTTTGACAGGATCCGATCAAATTGGGAAGAGACAGTTGTG	50
21	AA1_3f	GCCTCCTGTCAAGCTTGATTAATGAAGCATGGTCGATAACA	50	882	-	Amplification of PpAARE1 3' HR Flank (TT PCR)
22	AA1_Xhor	GATCTCGAGCTGACATGCAACGATTGTGA	29
23	AA1_Neof	CACAACTGTCTCTTCCCAATTTGATCGGATCCTGTCAAACACTGAT	46	1562	-	Amplification of nptII cassette (TT PCR)
24	AA1_Neor	TGTTATCGACCATGCTTCATTAATCAAGCTTGACAGGAGGC	41
25	AA2_5F	AGCGGCCGCCAGATCTTCCGGATGGCTCGAGTTTTTCAGCAAGATAGATCTATGAGGGAGATCGTCACTGG	71	968	-	Amplification of PpAARE2 5' HR Flank (GA)	PpAARE2 KO
26	AA2_5R	CCATCAGATCCTTGGCGGCAAGCTTGCTCTCAAAGGTAGACAATTAAATT	50
27	AA2_3F	CATCTATGTTACTAGATCGGGATCCTTTTTTACACCTGAAACAAAGTAGT	50	934	-	Amplification of PpAARE2 3' HR Flank (GA)
28	AA2_3R	TTTCCATGGCAGCTGAGAATATTGTAGGAGATCTTCTAGAAAGATAGATCTGTGCTGGTCTCGCAGTTATA	71
29	AA2_hpt_f	AATTTAATTGTCTACCTTTGAGAGCAAGCTTGCCGCCAAG	40	1711	-	Amplification of hpt cassette (GA)
30	AA2_hpt_r	ACTACTTTGTTTCAGGTGTAAAAAAGGATCCCGATCTAGTAACAT	45
31	AA3_5f	TTTAAAATCTTGCTCGCTACTGACAC	26	1345	-	Amplification of PpAARE3 5' HR Flank (TT PCR)	PpAARE3 KO
32	AA3_5r	TGCAGGCATGCAAGCTTTCTCAACGTCTCATCCCAT	36
33	AA3_3f	TTCCTAAAACCAAAATCCAGTGAGGTTGCACGTATTTGGCAC	42	1261	-	Amplification of PpAARE3 3' HR Flank (TT PCR)
34	AA3_3r	TTTAAAATCCTACCCTCCACCTCA	24
35	AA3_Zeof	ATGGGATGAGACGTTGAGAAAGCTTGCATGCCTGCA	36	1226	-	Amplification of zeocin resistence cassette (TT PCR)
36	AA3_Zeor	GTGCCAAATACGTGCAACCTCACTGGATTTTGGTTTTAGGAA	42
37	Citrine_FW	GAAGTTCATCTGCACCACC	19	582	-	Screening for the presence of Citrine	all Citrine KI lines	Screening
38	Citrine_RP	TTGTACAGCTCGTCCATGC	19
39	AARE1_5Pint_FW	CAAAATAGTTGCATAGTTGCCACTGTCA	28	1135	-	Check correct 5' integration of Citrine KI	PpAARE1 Citrine KI
40	Citrin_5Pint_RV	ACACGCTGAACTTGTGGCCGTTTA	24
41	Citrin_3Pint_fw	GGTGAACTTCAAGATCCGCC	20	1186	-	Check correct 3' integration of Citrine KI
42	AARE1_3pint_Rv	AAGTTTGTCCATGCACGAGG	20
43	AARE1_fwd	CGAGGATGTTCACGCCAT	18	-	817	Check presence of citrine fusion transcript (RT-PCR)
44	Citrine_rev	CTTGTACAGCTCGTCCATG	19
45	AARE2_5Pint_fwd	AGGCACCAGATAAATTCAGAACCG	24	1050	-	Check correct 5' integration of Citrine KI	PpAARE2 Citrine KI
46	Citrin_5Pint_RV	ACACGCTGAACTTGTGGCCGTTTA	24
47	Citrin_3Pint_fw	GGTGAACTTCAAGATCCGCC	20	1174	-	Check correct 3' integration of Citrine KI
48	AARE2_3Pint_RV	AGTGGCTTCGAGTTTTGTAGTGTT	24
49	AARE2_5Pint_fwd	AGGCACCAGATAAATTCAGAACCG	24	-	1135	Check presence of citrine fusion transcript (RT-PCR)
50	Citrine_rev	CTTGTACAGCTCGTCCATG	19
51	AA3_5P_fw	AGTGGCAAGGAATGGAACTGGT	22	1042	-	Check correct 5' integration of Citrine KI	PpAARE3 Citrine KI
52	Citrin_5Pint_RV	ACACGCTGAACTTGTGGCCGTTTA	24
53	Cit_int_fwd	GGTGAACTTCAAGATCCGCC	20	1267	-	Check correct 3' integration of Citrine KI
54	AA3_3P_rv	AACCTCCGCACATGCCAAG	19
55	AA3_5P_fw	AGTGGCAAGGAATGGAACTGGT	22	-	1667	Check presence of citrine fusion transcript (RT-PCR)
56	Citrine_RP	TTGTACAGCTCGTCCATGC	19
57	AA1_5integFP	GCTAAATTAGGTGATAGCTTGTATATGT	28	983	-	Check correct 5' integration of PpAARE1 KO construct	PpAARE1 KO
58	AA1_5integRP	CGTTTCCCGCCTTCAGTTTA	20
59	AA1_3integFP	TAGATCGGGCCTCCTGTCAA	20	1128	-	Check correct 3' integration of PpAARE1 KO construct
60	AA1_3integRP	CCCGTAGTAGGCCATGGAAC	20
61	AA2_5integFP	CGCGGAAGCAGATAGTTCTA	20	1678	-	Check correct 5' integration of PpAARE2 KO construct	PpAARE2 KO
62	AA2_5integRP	AAAGCACGAGATTCTTCGCC	20
63	AA2_3integFP	ACTCGCCGATAGTGGAAACC	20	1309	-	Check correct 3' integration of PpAARE2 KO construct
64	AA2_3integRP	TCTGCCCTGAAGGCGAGTCAT	21
65	AA3_5integFP	AAGAGTGGTGCATCTCAGGC	20	1631	-	Check correct 5' integration of PpAARE3 KO construct	PpAARE3 KO
66	AA3_5integRP	TAGCTGGGCAATGGAATCCG	20
67	AA3_3integFP	GCCGAGGAGCAGGACTAATC	20	1486	-	Check correct 3' integration of PpAARE3 KO construct
68	AA3_3integRP	GTCGTCCAAAACCCACAACG	20
69	AA1_RT_F	CCCTCCCTTAAATTCGCTTC	20	497	497	Check presence of PpAARE1 transcript (RT-PCR)	PpAARE1 KO
70	AA1_RT_R	GCCTGGCCAATAAGATGTGT	20
71	AA2_RT_F	TCGAAGCGTTTGGAAAGGAA	20	837	297	Check presence of PpAARE2 transcript (RT-PCR)	PpAARE2 KO
72	AA2_RT_R	TGAGCCAGAGTCCGACATTT	20
73	AA3_RT_F	TTGTTTTTGTCGGTTGGTCA	20	273	273	Check presence of PpAARE3 transcript (RT-PCR)	PpAARE3 KO
74	AA3_RT_R	GGGAATTTGTGGCATTATGG	20
75	AARE2_Ex2_F	GATTTGACGTGATGGTGACCAT	22	768	-	Check presence of PpAARE2 (genomic)	PpAARE2 KO
76	AARE2_Ex3_R	ACCTTTCAATATCGGCTACGAAAA	24
77	PpEF1a_fwd	AGCGTGGTATCACAATTGAC	20	660	412	Reference gene EF1α for PCR (genomic and RT)	Reference Genes
78	PpEF1a_rev	GATCGCTCGATCATGTTATC	20
79	c45_fwd	GGCTGGTCATGGGTTGCG	18	1173	379	Reference gene L21 for PCR (genomic and RT)
80	c45_rev	GAGGTCAACTGTCTCGCC	18
81	ATE_E4_FW	GTACTTGGAGGGTTCTTACC	20	970	700	Reference gene ATE for PCR (genomic and RT)
82	ATE_E5_RP	CTTGTGATGTTCGTTCTCCAG	21
83	AA1_1_FW	ATCGATTCTACAATGGGCTTTGCA	24	-	2512	PpAARE1 short splice variant	PpAARE1 RT PCR
84	AA1_RV	AATGAATCTCTTCAACCAGACTCCG	25
85	AA1_2_FW	CAATGTAAGAAAAATGGCCACGGCA	25	-	2596	PpAARE1 long splice variant
86	AA1_RV	AATGAATCTCTTCAACCAGACTCCG	25
