# Supplementary material for: A deeply conserved protease, acylamino acid-releasing enzyme (AARE), acts in ageing in Physcomitrella and Arabidopsis
Source: Commun Biol. 2023 Jan 17;6:61. doi: 10.1038/s42003-023-04428-7 (PMC9845386; doi:10.1038/s42003-023-04428-7)
Supplement: Supplementary file 5 — Supplementary Data 2 [file 42003_2023_4428_MOESM5_ESM.xlsx]

## Sheet: Sheet1
Supplementary Data S2: List of gene accession numbers for all sequences used for phylogenetic analysis and corresponding subcellular localization predictions.
				TargetP (https://services.healthtech.dtu.dk/service.php?TargetP-2.0)							PredPlantPTS1 (http://ppp.gobics.de/submission)	Localizer (https://localizer.csiro.au/)
Organism	# ID	Accession	Database	Prediction	noTP	SP	mTP	cTP	luTP	CS Position	Peroxisome	NLS	Plastid	cTP	Mitochondria	mTP
Chlamydomonas reinhardtii	CrAARE	Cre05.g241650.t1.1	Phytozome	mTP	0.129087	0.000018	0.844732	0.026136	0.000027	CS pos: 37-38. VRM-TA. Pr: 0.4010	not	-	yes	Pos 1-38	yes	Pos 1-41
Oryza sativa	OsAARE1_3	LOC_Os10g28020.3	Phytozome	noTP	0.999573	0.000404	0.000008	0.000015	0.000001		not	-	-	-	-	-
	OsAARE1	LOC_Os10g28020.1	Phytozome	cTP	0.022690	0.024001	0.065258	0.882509	0.005541	CS pos: 65-66. TAM-AT. Pr: 0.3539	not	-	yes	Pos 1-70	yes	Pos 1-21
	OsAARE2	LOC_Os10g28030.1	Phytozome	noTP	0.999846	0.000140	0.000005	0.000004	0.000005		not	-	-	-	-	-
Selaginella moellendorffii	SmAARE	Selmo_168303	Phytozome	noTP	0.992736	0.002935	0.000065	0.004127	0.000137		not	KRRP	-	-	-	-
Populus trichocarpa	PtAARE	Potri.008G160400.1	Phytozome	cTP	0.323991	0.000161	0.010486	0.619952	0.045410	CS pos: 58-59. IQA-LM. Pr: 0.2419	not	KRRK	-	-	-	-
Klebsormidium nitens	KnAARE	GAQ80280.1	NCBI	noTP	0.999586	0.000381	0.000007	0.000025	0.000001		not	-	-	-	-	-
Marchantia polymorpha	MpAARE1	Mapoly0111s0036.1	Phytozome	noTP	0.880349	0.000019	0.000856	0.118679	0.000097		not	KRRP,PKPS	yes	Pos 1-92	-	-
	MpAARE1_2	Mapoly0111s0036.2	Phytozome	noTP	0.999814	0.000182	0.000001	0.000003	0.000000		not	KRRP,PKPS	-	-	-	-
Sphagnum fallax	SfAARE	Sphfalx0115s0034.1	Phytozome	noTP	0.999458	0.000536	0.000002	0.000002	0.000001		not	KRRP	-	-	-	-
Physcomitrella patens	PpAARE1_1	Pp3c2_30720V3.1	Phytozome	noTP	0.998385	0.001614	0.000000	0.000000	0.000000		not	KRRP	-	-	-	-
	PpAARE1_2	Pp3c2_30720V3.2	Phytozome	cTP	0.028506	0.000009	0.083798	0.883962	0.003724	CS pos: 72-73. VVA-MD. Pr: 0.2742	not	KRRP	yes	Pos 1-38	-	-
	PpAARE2	Pp3c12_21080V3.1	Phytozome	noTP	0.998469	0.001220	0.000304	0.000007	0.000001		not	-	-	-	-	-
	PpAARE3	Pp3c7_25140V3.1	Phytozome	noTP	0.999830	0.000169	0.000000	0.000000	0.000000		not	KRRP	-	-	-	-
Funaria hygrometrica	FhAARE3	Fh_15369	Kirbis et al., 2020	noTP	0.9996	0.0004	0	0	0		not	KRRP	-	-	-	-
	FhAARE1	Fh_15695	Kirbis et al., 2020	cTP	0.0057	0	0.0073	0.9857	0.0013	CS pos: 75-76. VAM-DQ. Pr: 0.2979	not	KRRP	yes	Pos 1-29	-	-
	FhAARE2	Fh_19347	Kirbis et al., 2020	noTP	0.9991	0.0007	0.0002	0	0		not	KRRP	-	-	-	-
Arabidopsis thaliana	AtAARE_short	AT4G14570.1	TAIR10	noTP	0.999955	0.000044	0.000000	0.000000	0.000000		not	KKKK	-	-	-	-
	AtAARE_long	AT4G14570.1	ARAPORT11	cTP	0.216641	0.000090	0.212808	0.552903	0.017559	CS pos: 56-57. VAM-DS. Pr: 0.4858	not	KKKK	yes	Pos 1-41	yes	Pos 1-35
Homo sapiens	HsACPH	P13798	Uniprot	noTP	0.9976	0.0008	0.0016	-	-		not	-	-	-	-	-
Rattus norvegicus	RnACPH	P13676	Uniprot	noTP	0.9956	0.0007	0.0038	-	-		not	-	-	-	-	-
Chionodraco hamatus	ChAPEH1	A0A0A7DUX9_CHIHA	Uniprot	-	-	-	-	-	-		not	-	-	-	-	-
	ChAPEH2	A0A0A7DUA0_CHIHA	Uniprot	-	-	-	-	-	-		not	-	-	-	-	-
incomplete gene model
Kirbis et al., 2020:	https://doi.org/10.3389/fpls.2020.00747
