# Supplementary material for: A deeply conserved protease, acylamino acid-releasing enzyme (AARE), acts in ageing in Physcomitrella and Arabidopsis
Source: Commun Biol. 2023 Jan 17;6:61. doi: 10.1038/s42003-023-04428-7 (PMC9845386; doi:10.1038/s42003-023-04428-7)
Supplement: Supplementary file 6 — Supplementary Data 3 [file 42003_2023_4428_MOESM6_ESM.xlsx]

## Sheet: Sheet1
Supplementary Data S3: List of primers used to screen possible T-DNA mutant plants in Arabidopsis.
#	Primer	Sequence	Amplicon cDNA	Amplicon gDNA	Target	Database	Task
At_sc1	WT_GK_456	AAGATGCTTTGCAGTCTCTA	-	320	AT4G14570.1	TAIR	Screening of GK lines (Mutant)
At_sc2	G027	ATATTGACCATCATACTCATTGC	-		pAC161	gabi-kat.de
At_sc1	WT_GK_456	AAGATGCTTTGCAGTCTCTA	-	420	AT4G14570.1	TAIR	Screening of GK lines (Wildtype)
At_sc3	GK_456	CTTCAAAGAAACACCAATCAG	-
At_sc4	WT_53	ACTGCCTTATGATCCATTGTCTC	-	849	AT4G14560.1		Screening of Salk lines (Wildtype)
At_sc5	Salk_53	TCTTTAGCCGAATCAGTTCCAGA	-
At_sc4	WT_53	ACTGCCTTATGATCCATTGTCTC	-	490	AT4G14570.1	TAIR	Screening of Salk lines (Mutant)
At_sc6	G01	GCGTGGACCGCTTGCTGCAACT	-		pBIN-pROK2	SIGnal
At1	AtARRE_RT_FP	CTTTCACTGGGCGCCATTTC	739	1204	AT4G14570.1	TAIR	RT-PCR
At2	AtAARE_RT_RP	AGCGGTCTTTGCGGATACAA
At3	PP2AA3 _FP	ATTAGGTGTAGGCTTCTTTGATGAG	517	911	AT1G13320.1		Reference gene PP2AA3 for RT-PCR
At4	PP2AA3 _RP	AACACAATTCGTTGCTGTCTTCT
At_C1	AtAARE_LV_FW	ATGGCGAGAATCTTTAGTCACTAC	2457	-	AT4G14570.1	TAIR	RT-PCR, long ORF
At_C2	AtAARE_cds_rev	CAGCTTGCAGTACTTGTTGAACCAGA
