# Supplementary material for: A deeply conserved protease, acylamino acid-releasing enzyme (AARE), acts in ageing in Physcomitrella and Arabidopsis
Source: Commun Biol. 2023 Jan 17;6:61. doi: 10.1038/s42003-023-04428-7 (PMC9845386; doi:10.1038/s42003-023-04428-7)
Supplement: Supplementary file 7 — Supplementary Data 4 [file 42003_2023_4428_MOESM7_ESM.xlsx]

## Sheet: Sheet1
Supplementary Data S4: List of accession numbers for the International Moss Stock Center (IMSC) of all transgenic Physcomitrella lines.
https://www.moss-stock-center.org/en/
Gene	Type	Line number	IMSC Number
WT	wild type	-	40001
PpAARE1	knockout	21	40883
PpAARE1	knockout	22	40884
PpAARE1	knockout	42	40881
PpAARE1	knockout	59	40882
PpAARE2	knockout	6	40890
PpAARE2	knockout	10	40874
PpAARE2	knockout	13	40876
PpAARE2	knockout	20	40875
PpAARE3	knockout	17	40877
PpAARE3	knockout	137	40878
PpAARE3	knockout	175	40879
PpAARE3	knockout	205	40880
PpAARE1/3	double knockout	6	40886
PpAARE1/3	double knockout	15	40887
PpAARE1/3	double knockout	16	40888
PpAARE1/3	double knockout	52	40885
PpAARE3/2	double knockout	1	40891
PpAARE3/2	double knockout	6	40892
PpAARE3/2	double knockout	10	40893
PpAARE3/2	double knockout	43	40894
PpAARE1/2	double knockout	5	40895
PpAARE1/2	double knockout	22	40896
PpAARE1/2	double knockout	105	40897
PpAARE1/3/2	triple knockout	29	40909
PpAARE1/3/2	triple knockout	85	40910
PpAARE1/3/2	triple knockout	91	40911
PpAARE1/3/2	triple knockout	119	40912
PpAARE1/3/2	triple knockout	175	40913
PpAARE1:Cit	knockin (Citrine)	2	40898
PpAARE1:Cit	knockin (Citrine)	28	40899
PpAARE2:Cit	knockin (Citrine)	2	40900
PpAARE2:Cit	knockin (Citrine)	20	40901
PpAARE2:Cit	knockin (Citrine)	101	40902
PpAARE3:Cit	knockin (Citrine)	6	40903
PpAARE3:Cit	knockin (Citrine)	39	40904
