# Supplementary material for: A deeply conserved protease, acylamino acid-releasing enzyme (AARE), acts in ageing in Physcomitrella and Arabidopsis
Source: Commun Biol. 2023 Jan 17;6:61. doi: 10.1038/s42003-023-04428-7 (PMC9845386; doi:10.1038/s42003-023-04428-7)
Supplement: Supplementary file 8 — Supplementary Data 5 [file 42003_2023_4428_MOESM8_ESM.xlsx]

## Sheet: Sheet1
Supplementary Data S5: List of primers used for qPCR on genomic DNA to determine copy numbers of KO constructs in transgenic Physcomitrella lines.
#	Primer Name	Sequence	Length [bp]	Amplicon [bp]	Locus ID
q1	PpAARE1_5P_q_FP	CCCCATATTGCTCTCATTCG	20	65	Pp3c2_30720_V3	Copy number determination PpAARE1
q2	PpAARE1_5P_q_RP	TCCTCTGCAACGCAGTCTTA	20
q3	PpAARE1_3P_q_FP	TCTAGTGGTATCAACTACTCATCGTTC	27	96	Pp3c2_30720_V3
q4	PpAARE1_3P_q_RP	CCTACCCCCTGATCATTGAA	20
q5	q-nptfw	GGCTATTCGGCTATGACTGG	20	107	AF458478.1
q6	q-nptrev	CAGGTCGGTCTTGACAAAAAG	21
q7	PpAARE3_5P_q_FP	ATGCTCACTTTACCTCCAT	19	116	Pp3c7_25140V3	Copy number determination PpAARE3
q8	PpAARE3_5P_q_RP	CTTGCTCGCTACTGACAC	18
q9	PpAARE3_3P_q_FP	ACTACCTGTCCACGAATGAATG	23	107	Pp3c7_25140V3
q10	PpAARE3_3P_q_RP	CCGAGGAAAGATAGCAAAGGT	21
q11	qhpt_f	ATACGAGGTCGCCAACATCT	20	81	EU933993.4
q12	qhpt_r	TGCCTCCGCTCGAAGTAG	18
q13	PpAA2_3P_q2018_FP	AAGCACGCAGCCCTAATCTA	20	67	Pp3c12_21080V3	Copy number determination PpAARE2
q14	PpAA2_3P_q2018_RP	ACAGAACGATGGTTTCAGCAT	21
q15	PpAA2_5P_q2018_FP	ATGGTAGAGGCATAGACGTGATT	23	74	Pp3c12_21080V3
q16	PpAA2_5P_q2018_RP	CAACAGACAAATTGCGTCAAGTA	23
q17	qzeo2_fw	CGCATTGTGTCGACGAAG	18	62	AB447355.1
q18	qzeo2_rev	CAGGGTTAGATGCTGCTTGA	20
q19	PpCLF_5915_qf	AGCAATGTCCGTGCCTACTT	20	69	Pp3c22_2940V3	internal control (single copy gene)
q20	PpCLF_5981_qr	TTGTAAGAATCACTCACCCACAG	23
q21	PpCLF_7739_qf	GTATTGGCGATCCCACTCTT	20	66
q22	PpCLF_7804_qr	GCATAAAATAGGTCACAGATTGAGG	25
