# Supplementary material for: A deeply conserved protease, acylamino acid-releasing enzyme (AARE), acts in ageing in Physcomitrella and Arabidopsis
Source: Commun Biol. 2023 Jan 17;6:61. doi: 10.1038/s42003-023-04428-7 (PMC9845386; doi:10.1038/s42003-023-04428-7)
Supplement: Supplementary file 9 — Supplementary Data 6 [file 42003_2023_4428_MOESM9_ESM.xlsx]

## Sheet: Sheet1
Supplementary Data S6: List of primers used to assemble the constructs for transient localization analysis in Physcomitrella protoplasts.
#	Primer Name	Sequence	Length [bp]	Amplicon length [bp]	Task
G1	AARE1_short_FW	TGTGCAGCTCGAGGTCGACGGTACCATGGATCAAGTAACGTCGGGG	46	2420	PpAARE1 short Variant (Pp3c2_30720V3.1)
G2	AARE1_short_rev	TGCTCACAGCTCCACCTCCACCTCCCTGAATGAATCTCTTCAACCAGAC	49
G3	AARE1_short_BB_FW	AGTCTGGTTGAAGAGATTCATTCAGGGAGGTGGAGGTGGAGCT	43	7307
G4	AARE1_short_BB_rev	CTTTCCCCGACGTTACTTGATCCATGGTACCGTCGACCTCGAG	43
G5	AARE1_long_FW	TGTGCAGCTCGAGGTCGACGGTACCATGGCCACGGCAGTAGTG	43	2636	PpAARE1 long Variant (Pp3c2_30720V3.2)
G6	AARE1_long_rev	TGCTCACAGCTCCACCTCCACCTCCCTGAATGAATCTCTTCAACCAGAC	49
G7	AARE1_long_BB_FW	AGTCTGGTTGAAGAGATTCATTCAGGGAGGTGGAGGTGGAGCT	43	7289
G8	AARE1_long_BB_rev	ACGATGCCACTACTGCCGTGGCCATGGTACCGTCGACCTCGAG	43
G9	AARE1_Nt_FW	TGTGCAGCTCGAGGTCGACGGTACCATGGCCACGGCAGTAGTG	43	216	PpAARE1 N-terminal difference
G10	AARE1_Nt_rev	TGCTCACAGCTCCACCTCCACCTCCGGCGACCACTAACAGGGA	43
G11	AARE1_Nt_BB_FW	GGAAAGGTCCCTGTTAGTGGTCGCCGGAGGTGGAGGTGGAGCT	43	7257
G12	AARE1_Nt_BB_rev	ACGATGCCACTACTGCCGTGGCCATGGTACCGTCGACCTCGAG	43
G13	1_AARE2_cds_FW	TGTGCAGCTCGAGGTCGACGGTACCATGGATCGAATATCTGAAACAGT	48	2399	PpAARE2
G14	2_AARE2_cds_rev	TGCTCACAGCTCCACCTCCACCTCCCATGAACCTCTTGAGCCAGAGT	47
G15	3_AARE2_BB_FW	CGGACTCTGGCTCAAGAGGTTCATGGGAGGTGGAGGTGGAGCTGT	45	7307
G16	4_AARE2_BB_rev	TGACTGTTTCAGATATTCGATCCATGGTACCGTCGACCTCGAGCT	45
G17	1_AARE3_cds_FW	TGTGCAGCTCGAGGTCGACGGTACCATGGATCAAGCAGCGTCG	43	2423	PpAARE3
G18	2_AARE3_cds_rev	TGCTCACAGCTCCACCTCCACCTCCGTGCATGAACCTCTTCAGCC	45
G19	3_AARE3_BB_FW	AGTTTGGCTGAAGAGGTTCATGCACGGAGGTGGAGGTGGAGCTGT	45	7217
G20	4_AARE3_BB_rev	CCTTACCCGACGCTGCTTGATCCATGGTACCGTCGACCTCGAGCT	45
G21	1_AtAARE_cds_FW	AGAGGACCTCGAGGTCGACGGTACCATGGATTCTTCTGGAACTGATTC	48	2342	AtAARE short variant
G22	2_AtAARE_cds_rev	TGCTCACAGCTCCACCTCCACCTCCCAGCTTGCAGTACTTGTTGAA	46
G23	3_AtAARE_BB_FW	CTGGTTCAACAAGTACTGCAAGCTGGGAGGTGGAGGTGGAGCTGT	45	7307
G24	4_AtAARE_BB_rev	CCGAATCAGTTCCAGAAGAATCCATGGTACCGTCGACCTCGAGGT	45
G25	5_AtAARE_LV_cds_FW	AGAGGACCTCGAGGTCGACGGTACCATGGCGAGAATCTTTAGTCACTAC	49	2507	AtAARE long variant
G26	2_AtAARE_cds_rev	TGCTCACAGCTCCACCTCCACCTCCCAGCTTGCAGTACTTGTTGAA	46
G27	3_AtAARE_BB_FW	CTGGTTCAACAAGTACTGCAAGCTGGGAGGTGGAGGTGGAGCTGT	45	7307
G28	6_AtAARE_BB_rev	GGTAGTGACTAAAGATTCTCGCCATGGTACCGTCGACCTCGAGGT	45
G29	5_AtAARE_LV_cds_FW	AGAGGACCTCGAGGTCGACGGTACCATGGCGAGAATCTTTAGTCACTAC	49	215	AtAARE N-terminal difference
G30	7_AtAARE_LV_Nt_rev	TGCTCACAGCTCCACCTCCACCTCCAGCTACAAATCTTCGAATCCAATT	49
G31	6_AtAARE_BB_rev	GGTAGTGACTAAAGATTCTCGCCATGGTACCGTCGACCTCGAGGT	45	7307
G32	8_AtAARE_Nt_BB_FW	GAATTGGATTCGAAGATTTGTAGCTGGAGGTGGAGGTGGAGCTGT	45
