# Supplementary material for: A deeply conserved protease, acylamino acid-releasing enzyme (AARE), acts in ageing in Physcomitrella and Arabidopsis
Source: Commun Biol. 2023 Jan 17;6:61. doi: 10.1038/s42003-023-04428-7 (PMC9845386; doi:10.1038/s42003-023-04428-7)
Supplement: Supplementary file 10 — Supplementary Data 7 [file 42003_2023_4428_MOESM10_ESM.xlsx]

## Sheet: Sheet1
Supplementary Data S7: Spectrum report of the revised database search of the anti-Arg(Nt) IP published in Hoernstein et al., 2016 (https://doi.org/10.1074/mcp.M115.057190).
Raw data and first database search results are available from ProteomeXchange (PXD003228, PXD003232)
				Quantitative Value (Normalized Total Spectra)			Protein Identification Probability
#	Identified Proteins (715)	Accession Number	Molecular Weight	IP1	IP2	IP3	IP1	IP2	IP3
1	K01303 - acylaminoacyl-peptidase [EC:3.4.19.1] (APEH) (1 of 2)	Pp3c2_30720V3.1 (+1)	85 kDa	299,28	67429	335,96	1	1	1
2	3_4_6 PTHR11566:SF78 - DYNAMIN-LIKE PROTEIN ARC5 (1 of 2)	Pp3c2_33000V3.2 (+1)	110 kDa	209,33	71074	152,18	1	1	1
3	Tax_Id=9606 Gene_Symbol=KRT10 Keratin, type I cytoskeletal 10	IPI:CON_00009865.2|SWISS-PROT:P13645	60 kDa	130,31	193,18	134,81	1	1	1
4	Tax_Id=9606 Gene_Symbol=KRT1 Keratin, type II cytoskeletal 1	IPI:CON_00220327.3|SWISS-PROT:P04264	66 kDa	138,71	120,28	114,27	1	1	1
5	3 no annotation	Pp3c1_7590V3.2	109 kDa	173,18	41916	126,38	1	1	1
6	Tax_Id=9606 Gene_Symbol=KRT9 Keratin, type I cytoskeletal 9	IPI:CON_00019359.3|SWISS-PROT:P35527	62 kDa	134,51	153,08	78987	1	1	1
7	2_3_4 K17681 - ATPase family AAA domain-containing protein 3A/B (ATAD3A_B) (1 of 2)	Pp3c5_16820V3.1	71 kDa	129,46	29159	119,53	1	1	1
8	3 K17681 - ATPase family AAA domain-containing protein 3A/B (ATAD3A_B) (1 of 2)	Pp3c16_10340V3.1	76 kDa	116,85	21869	93732	1	1	1
9	Tax_Id=9606 Gene_Symbol=KRT2 Keratin, type II cytoskeletal 2 epidermal	IPI:CON_00021304.1|SWISS-PROT:P35908	66 kDa	100,88	85654	67929	1	1	1
10	2 K01528 - dynamin GTPase (DNM) (1 of 4)	Pp3c18_20600V3.1	103 kDa	88271	27336	87939	1	1	1
11	2_3_7 KOG4039//KOG4744 - Serine/threonine kinase TIP30/CC3 // Uncharacterized conserved protein (1 of 1)	Pp3c15_7750V3.1 (+1)	72 kDa	53803	76542	90046	1	1	1
12	2 PF00169//PF01031//PF01926//PF02212 - PH domain (PH) // Dynamin central region (Dynamin_M) // 50S ribosome-binding GTPase (MMR_HSR1) // Dynamin GTPase effector domain (GED) (1 of 1)	Pp3c19_3640V3.1	102 kDa	82387	36448	81094	1	1	1
13	2_3_4_6 PTHR11566:SF80 - DYNAMIN-RELATED PROTEIN 1C (1 of 9)	Pp3c19_3590V3.1	69 kDa	84909	30981	79514	1	1	1
14	2 no annotation	Pp3c7_26820V3.1	238 kDa	74820	0,00000	72142	1	0	1
15	2 KOG0982 - Centrosomal protein Nuf (1 of 1)	Pp3c7_22420V3.1 (+1)	117 kDa	62210	91121	77408	1	1	1
16	2_3_4_5_6_7_8_9 K01303 - acylaminoacyl-peptidase [EC:3.4.19.1] (APEH) (1 of 2)	Pp3c7_25140V3.1	85 kDa	52963	14579	46339	1	1	1
17	Tax_Id=9606 Gene_Symbol=KRT16 Keratin, type I cytoskeletal 16	IPI:CON_00217963.3|SWISS-PROT:P08779 (+1)	51 kDa	71458	89298	52658	1	1	1
18	3 PTHR34457:SF1 - EMBRYO DEFECTIVE 2410 PROTEIN (1 of 1)	Pp3c4_150V3.2 (+1)	233 kDa	66414	54673	75828	1	1	1
19	ribulose-1,5-bisphosphate carboxylase/oxygenase large subunit [Physcomitrella patens]	YP_009477524.1_cp	53 kDa	43715	87476	58977	1	1	1
20	Tax_Id=9606 Gene_Symbol=KRT14 Keratin, type I cytoskeletal 14	IPI:CON_00384444.5|SWISS-PROT:P02533	52 kDa	67254	91121	47919	1	0.99	1
21	2.7.7.1 - Nicotinamide-nucleotide adenylyltransferase / NMNAT (1 of 4)	Pp3c20_23380V3.1 (+1)	67 kDa	79865	40093	50552	1	1	1
22	2_3_4 PTHR11465//PTHR11465:SF19 - CATALASE // SUBFAMILY NOT NAMED (1 of 2)	Pp3c22_11690V3.1	57 kDa	50441	49205	51605	1	1	1
23	2_3_4 K10389 - tubulin gamma (TUBG) (1 of 2)	Pp3c22_2850V3.1	53 kDa	49600	34626	48446	1	1	1
24	2 K01528 - dynamin GTPase (DNM) (1 of 4)	Pp3c2_32060V3.1 (+1)	100 kDa	73980	0,00000	44760	1	0	1
25	2 K10389 - tubulin gamma (TUBG) (1 of 2)	Pp3c19_7110V3.1	53 kDa	50441	40093	50025	1	1	1
26	2 K16570 - gamma-tubulin complex component 3 (TUBGCP3, GCP3) (1 of 2)	Pp3c20_16750V3.1	102 kDa	48759	27336	48972	1	1	1
27	2 K01528 - dynamin GTPase (DNM) (1 of 4)	Pp3c1_8440V3.1	99 kDa	68095	0,00000	42653	1	0	1
28	Tax_Id=9606 Gene_Symbol=KRT5 Keratin, type II cytoskeletal 5	IPI:CON_00009867.3|SWISS-PROT:P13647	62 kDa	56325	43738	41600	1	1	1
29	Tax_Id=9606 Gene_Symbol=KRT6A Keratin, type II cytoskeletal 6A	IPI:CON_00300725.7|SWISS-PROT:P02538	60 kDa	60529	34626	40547	0.98	1	1
30	Trypsin - Sus scrofa (Pig).	IPI:CON_Trypsin|SWISS-PROT:P00761|TRYP_PIG	24 kDa	40353	54673	46339	1	1	1
31	2_3 PTHR11465//PTHR11465:SF19 - CATALASE // SUBFAMILY NOT NAMED (1 of 2)	Pp3c18_14590V3.1	57 kDa	36990	34626	41600	1	1	1
32	Tax_Id=9606 Gene_Symbol=KRT6C Keratin, type II cytoskeletal 6C	IPI:CON_00299145.9|SWISS-PROT:P48668 (+1)	60 kDa	56325	29159	41073	1	0.97	1
33	2_3_4_5_6 PTHR11695:SF605 - QUINONE OXIDOREDUCTASE-RELATED (1 of 2)	Pp3c10_4420V3.1 (+2)	37 kDa	32786	10935	21590	1	1	1
34	3 K06210 - nicotinamide mononucleotide adenylyltransferase (NMNAT) (1 of 2)	Pp3c3_17230V3.2 (+1)	55 kDa	58007	91121	33175	1	1	1
35	4 KOG0999 - Microtubule-associated protein Bicaudal-D (1 of 1)	Pp3c2_8610V3.2 (+2)	92 kDa	41193	14579	44233	1	1	1
36	2_4 PTHR11566:SF80 - DYNAMIN-RELATED PROTEIN 1C (1 of 9)	Pp3c22_2500V3.1	69 kDa	52122	0,00000	45286	0.94	0	1
37	PTHR11566:SF80 - DYNAMIN-RELATED PROTEIN 1C (1 of 9)	Pp3c18_20530V3.1 (+1)	69 kDa	58007	0,00000	41073	1	0	1
38	2 no annotation	Pp3c7_18250V3.1	68 kDa	44556	91121	37387	1	1	1
39	2_3 PTHR11566:SF80 - DYNAMIN-RELATED PROTEIN 1C (1 of 9)	Pp3c19_4870V3.1	68 kDa	51281	0,00000	28435	1	0	1
40	3 PTHR10343:SF60 - SNF1 PROTEIN KINASE SUBUNIT BETA-2-RELATED (1 of 2)	Pp3c9_1150V3.1	61 kDa	38671	91121	32122	1	1	1
41	K01892 - histidyl-tRNA synthetase (HARS, hisS) (1 of 2)	Pp3c7_24050V3.1 (+1)	50 kDa	15132	14579	38441	1	1	1
42	3 no annotation	Pp3c11_25570V3.1 (+2)	109 kDa	35309	27336	25803	1	1	1
43	2_5 K01535 - H+-transporting ATPase (E3.6.3.6) (1 of 6)	Pp3c26_8740V3.1	106 kDa	36990	14579	20537	1	1	1
44	2 PTHR20930:SF0 - PROTEIN C36E6.2 (1 of 2)	Pp3c7_8990V3.1	87 kDa	26902	18224	13691	1	0.58	1
45	2_3_4_7 PTHR33928:SF2 - POLYGALACTURONASE QRT3 (1 of 2)	Pp3c9_20390V3.1 (+1)	59 kDa	92475	45560	23170	1	1	1
46	4 PTHR11566:SF78 - DYNAMIN-LIKE PROTEIN ARC5 (1 of 2)	Pp3c2_33410V3.3 (+4)	94 kDa	37831	91121	23170	1	0.99	1
47	Tax_Id=9606 Gene_Symbol=KRT17 Keratin, type I cytoskeletal 17	IPI:CON_00450768.7|SWISS-PROT:Q04695 (+1)	48 kDa	35309	0,00000	26329	1	0	1
48	2_3_4_5 1.1.3.9 - Galactose oxidase / Beta-galactose oxidase (1 of 36)	Pp3c10_8570V3.1	57 kDa	16814	41916	23170	1	1	1
49	2 K01638 - malate synthase (E2.3.3.9, aceB, glcB) (1 of 1)	Pp3c20_22510V3.1	63 kDa	33627	92943	14744	1	1	1
50	2_3 PTHR10612:SF7 - APOLIPOPROTEIN D (1 of 2)	Pp3c1_13830V3.1	25 kDa	10929	38271	22116	1	1	1
51	3 K16570 - gamma-tubulin complex component 3 (TUBGCP3, GCP3) (1 of 2)	Pp3c24_16220V3.1 (+1)	102 kDa	25220	0,00000	27909	1	0	1
52	2 1.1.3.9 - Galactose oxidase / Beta-galactose oxidase (1 of 36)	Pp3c13_7000V3.1	56 kDa	27742	52850	84253	1	1	1
53	2_3 K08912//K08913 - light-harvesting complex II chlorophyll a/b binding protein 1 (LHCB1) // light-harvesting complex II chlorophyll a/b binding protein 2 (LHCB2) (1 of 8)	Pp3c18_8100V3.1	28 kDa	18495	69252	89519	1	1	1
54	2 K00627 - pyruvate dehydrogenase E2 component (dihydrolipoamide acetyltransferase) (DLAT, aceF, pdhC) (1 of 5)	Pp3c3_26540V3.1 (+1)	50 kDa	16814	18224	11058	1	0.79	1
55	2 PTHR31414:SF1 - TRANSMEMBRANE PROTEIN DDB_G0292058 (1 of 7)	Pp3c18_2070V3.1	58 kDa	17654	14579	24223	1	1	1
56	(Bos taurus) Complement C3 precursor	IPI:CON_00713505.1|SWISS-PROT:Q2UVX4	187 kDa	33627	54673	31595	1	0.98	0.94
57	photosystem I P700 apoprotein A1 [Physcomitrella patens]	YP_009477532.1_cp	83 kDa	28583	27336	13691	1	1	1
58	2_3_4 K01535 - H+-transporting ATPase (E3.6.3.6) (1 of 6)	Pp3c23_10370V3.1	106 kDa	25220	0,00000	18430	1	0	1
59	4_5_7_8 2.7.7.1 - Nicotinamide-nucleotide adenylyltransferase / NMNAT (1 of 4)	Pp3c10_25720V3.1 (+3)	67 kDa	29424	72897	18430	1	1	1
60	2 K08912//K08913 - light-harvesting complex II chlorophyll a/b binding protein 1 (LHCB1) // light-harvesting complex II chlorophyll a/b binding protein 2 (LHCB2) (1 of 8)	Pp3c13_5930V3.1	28 kDa	0,00000	72897	84253	0	1	0.94
61	4_5_7 no annotation	Pp3c1_3730V3.3 (+3)	61 kDa	18495	18224	23696	1	0.99	1
62	2_3_4 K16569 - gamma-tubulin complex component 2 (TUBGCP2, GCP2) (1 of 4)	Pp3c8_20000V3.1	103 kDa	22698	10935	15271	1	1	1
63	K01674 - carbonic anhydrase (cah) (1 of 14)	Pp3c7_9400V3.1 (+14)	31 kDa	33627	92943	63190	1	1	1
64	3 PF12695 - Alpha/beta hydrolase family (Abhydrolase_5) (1 of 53)	Pp3c5_960V3.1 (+1)	65 kDa	10929	54673	13165	1	1	1
65	2 PTHR10903:SF47 - TRANSLOCASE OF CHLOROPLAST 120, CHLOROPLASTIC-RELATED (1 of 6)	Pp3c7_3420V3.1	160 kDa	10929	18224	26329	1	0.99	1
66	2 K19027 - zinc finger FYVE domain-containing protein 26 (ZFYVE26) (1 of 1)	Pp3c19_2530V3.1 (+1)	294 kDa	21858	0,00000	20537	1	0	1
67	photosystem II protein D1 [Physcomitrella patens]	NP_904209.1_cp	39 kDa	23539	32804	89519	1	1	1
68	2 K08913 - light-harvesting complex II chlorophyll a/b binding protein 2 (LHCB2) (1 of 19)	Pp3c13_7900V3.1	28 kDa	0,00000	65607	73722	0	1	0.99
69	2 K03283 - heat shock 70kDa protein 1/8 (HSPA1_8) (1 of 11)	Pp3c3_26590V3.1 (+6)	71 kDa	21017	25514	11585	1	1	1
70	2_3_4_5_6_7_8 PTHR19139:SF90 - AQUAPORIN PIP1-5-RELATED (1 of 3)	Pp3c4_30220V3.1	31 kDa	10929	60140	68456	1	1	1
71	2_3_4 no annotation	Pp3c4_1240V3.1	52 kDa	15132	91121	18957	1	1	1
72	2 K00627 - pyruvate dehydrogenase E2 component (dihydrolipoamide acetyltransferase) (DLAT, aceF, pdhC) (1 of 5)	Pp3c13_20240V3.1	50 kDa	14292	0,00000	94785	1	0	1
73	2 PTHR33294:SF6 - AWPM-19-LIKE FAMILY PROTEIN-RELATED (1 of 12)	Pp3c4_30620V3.1	19 kDa	21017	12757	12638	1	1	1
74	2 PTHR11566:SF44 - DYNAMIN-LIKE PROTEIN C (1 of 2)	Pp3c13_12110V3.1	93 kDa	37831	0,00000	78987	1	0	1
75	2_3 PTHR23151:SF9 - DIHYDROLIPOYLLYSINE-RESIDUE ACETYLTRANSFERASE COMPONENT OF PYRUVATE DEHYDROGENASE COMPLEX, MITOCHONDRIAL (1 of 1)	Pp3c9_17180V3.1	59 kDa	15973	18224	12638	1	0.72	1
76	2 1.1.2.6 - Polyvinyl alcohol dehydrogenase (cytochrome) / PVADH (1 of 1)	Pp3c17_5070V3.1 (+1)	60 kDa	67254	16402	22116	1	1	1
77	2_3_4_5 K06210 - nicotinamide mononucleotide adenylyltransferase (NMNAT) (1 of 2)	Pp3c13_13680V3.1	54 kDa	29424	36448	11058	1	0.97	1
78	2 K08912//K08913 - light-harvesting complex II chlorophyll a/b binding protein 1 (LHCB1) // light-harvesting complex II chlorophyll a/b binding protein 2 (LHCB2) (1 of 8)	Pp3c4_17240V3.1	28 kDa	0,00000	76542	0,00000	0	1	0
79	photosystem II 47 kDa protein (CP47) [Physcomitrella patens]	YP_009477506.1_cp	56 kDa	18495	16402	12638	1	1	1
80	ATP synthase CF1 alpha subunit [Physcomitrella patens]	NP_904216.1_cp	55 kDa	16814	18224	12638	1	1	1
81	2 KOG0651 - 26S proteasome regulatory complex, ATPase RPT4 (1 of 6)	Pp3c9_5280V3.1 (+10)	47 kDa	75661	36448	19484	1	0.33	0.99
82	(Bos taurus) similar to complement component C5	IPI:CON_00687777.1|TREMBL:Q1A7A4	189 kDa	18495	0,00000	36861	1	0	1
83	2 K02133 - F-type H+-transporting ATPase subunit beta (ATPeF1B, ATP5B, ATP2) (1 of 3)	Pp3c5_26340V3.1 (+2)	59 kDa	15973	18224	11585	1	1	1
84	PTHR10903:SF47 - TRANSLOCASE OF CHLOROPLAST 120, CHLOROPLASTIC-RELATED (1 of 6)	Pp3c11_19560V3.1 (+1)	162 kDa	75661	0,00000	22643	1	0	1
85	4 K01892 - histidyl-tRNA synthetase (HARS, hisS) (1 of 2)	Pp3c1_6360V3.1 (+2)	55 kDa	0,00000	0,00000	25803	0	0	1
86	2 KOG0651 - 26S proteasome regulatory complex, ATPase RPT4 (1 of 6)	Pp3c9_5310V3.1	48 kDa	0,00000	0,00000	19484	0	0	1
87	2_3 K01807 - ribose 5-phosphate isomerase A (rpiA) (1 of 3)	Pp3c5_21490V3.1	33 kDa	25220	54673	10005	1	1	1
88	3 K13109 - IK cytokine (IK, RED, RER) (1 of 1)	Pp3c19_4680V3.1 (+1)	76 kDa	11770	54673	17377	1	1	1
89	2 3.1.1.1 - Carboxylesterase / Procaine esterase (1 of 26)	Pp3c19_9000V3.1 (+1)	46 kDa	11770	29159	10532	1	0.99	1
90	2 K13111 - WD40 repeat-containing protein SMU1 (SMU1) (1 of 2)	Pp3c11_23660V3.1	58 kDa	10088	54673	15271	1	0.99	1
91	2_3 K18422 - helicase MOV-10 [EC:3.6.4.13] (MOV10) (1 of 1)	Pp3c12_8920V3.1	135 kDa	23539	0,00000	10532	1	0	1
92	2 K08915 - light-harvesting complex II chlorophyll a/b binding protein 4 (LHCB4) (1 of 4)	Pp3c4_5680V3.1 (+1)	32 kDa	42034	38271	78987	1	1	1
93	CF1 subunit beta [Physcomitrella patens]	YP_009477525.1_cp	53 kDa	13451	91121	14218	1	1	1
94	2 PTHR23076//PTHR23076:SF60 - METALLOPROTEASE M41 FTSH // SUBFAMILY NOT NAMED (1 of 2)	Pp3c12_22830V3.1	74 kDa	17654	18224	89519	1	1	1
95	2 no annotation	Pp3c20_3440V3.1	110 kDa	25220	10935	19484	1	1	1
96	photosystem II protein D2 [Physcomitrella patens]	NP_904207.1_cp	39 kDa	14292	21869	94785	1	1	1
97	2 KOG1328 - Synaptic vesicle protein BAIAP3, involved in vesicle priming/regulation (1 of 3)	Pp3c27_520V3.1	107 kDa	12610	29159	84253	1	1	1
98	2 K17987 - next to BRCA1 gene 1 protein (NBR1) (1 of 1)	Pp3c11_16970V3.1	80 kDa	11770	0,00000	10532	1	0	1
99	(Bos taurus) Actin, cytoplasmic 1	IPI:CON_00698900.1|SWISS-PROT:P60712	42 kDa	0,00000	0,00000	10005	0	0	0.99
100	3 K13111 - WD40 repeat-containing protein SMU1 (SMU1) (1 of 2)	Pp3c7_2610V3.1	58 kDa	11770	72897	12111	1	1	1
101	7 K16572 - gamma-tubulin complex component 5 (TUBGCP5, GCP5) (1 of 1)	Pp3c13_8820V3.1 (+5)	128 kDa	14292	0,00000	12111	1	0	1
102	2 K16573 - gamma-tubulin complex component 6 (TUBGCP6, GCP6) (1 of 1)	Pp3c11_24620V3.1	161 kDa	14292	0,00000	11058	1	0	1
103	Elastase	P00772	29 kDa	0,00000	0,00000	0,00000	0	0	0
104	photosystem II 44 kDa protein [Physcomitrella patens]	NP_904206.1_cp	52 kDa	17654	54673	10005	1	0.99	1
105	Tax_Id=10090 Gene_Symbol=Krt77 Keratin, type II cytoskeletal 1b	IPI:CON_00462140.1|SWISS-PROT:Q6IFZ6	61 kDa	12610	54673	13165	0.97	0.99	1
106	2 K01807 - ribose 5-phosphate isomerase A (rpiA) (1 of 3)	Pp3c16_10280V3.1	33 kDa	0,00000	0,00000	10005	0	0	0.99
107	5 PTHR33928:SF2 - POLYGALACTURONASE QRT3 (1 of 2)	Pp3c1_12100V3.1 (+5)	68 kDa	42034	16402	10005	0.92	1	1
108	2 PF06830 - Root cap (Root_cap) (1 of 7)	Pp3c20_18650V3.1 (+2)	44 kDa	13451	27336	52658	1	1	1
109	2_3_4_5_6_7_8 K01193 - beta-fructofuranosidase (E3.2.1.26, sacA) (1 of 6)	Pp3c6_12660V3.1	69 kDa	84068	23691	94785	1	1	1
110	2 PTHR21649//PTHR21649:SF15 - CHLOROPHYLL A/B BINDING PROTEIN // SUBFAMILY NOT NAMED (1 of 2)	Pp3c9_3440V3.1	27 kDa	0,00000	34626	10532	0	1	1
111	2 K04646 - clathrin heavy chain (CLTC) (1 of 4)	Pp3c2_3220V3.1 (+1)	193 kDa	10088	0,00000	14218	1	0	0.93
112	2 K02927 - large subunit ribosomal protein L40e (RP-L40e, RPL40) (1 of 5)	Pp3c10_25270V3.1 (+26)	15 kDa	75661	21869	10005	1	1	1
113	2 3.1.1.1 - Carboxylesterase / Procaine esterase (1 of 26)	Pp3c22_20830V3.1	47 kDa	10088	23691	78987	0.9	1	0.9
114	2 K19026 - spatacsin (SPG11) (1 of 3)	Pp3c10_13600V3.1 (+1)	376 kDa	75661	0,00000	15797	1	0	1
115	Tax_Id=9606 Gene_Symbol=KRT13 Isoform 1 of Keratin, type I cytoskeletal 13	IPI:CON_00009866.6|SWISS-PROT:P13646-1 (+1)	50 kDa	32786	0,00000	0,00000	1	0	0
116	2 K08913 - light-harvesting complex II chlorophyll a/b binding protein 2 (LHCB2) (1 of 19)	Pp3c21_3950V3.1	28 kDa	0,00000	71074	0,00000	0	1	0
117	photosystem I P700 apoprotein A2 [Physcomitrella patens]	YP_009477533.1_cp	82 kDa	15973	91121	73722	1	0.99	1
118	2 K16547 - protein NEDD1 (NEDD1) (1 of 4)	Pp3c26_11450V3.1	87 kDa	75661	0,00000	15271	1	0	1
119	2 PF07223 - Protein of unknown function (DUF1421) (DUF1421) (1 of 4)	Pp3c11_23810V3.1	59 kDa	10929	12757	78987	1	1	1
120	2 1.11.1.10 - Chloride peroxidase / Vanadium haloperoxidase (1 of 1)	Pp3c22_15050V3.1	46 kDa	10088	91121	10005	1	1	1
121	2_3_4_5_6_7_8_9 PTHR11709:SF2 - MULTI-COPPER OXIDASE-RELATED (1 of 2)	Pp3c20_21960V3.1	66 kDa	33627	51028	26329	1	1	1
122	2 K07277 - outer membrane protein insertion porin family (SAM50, TOB55, bamA) (1 of 3)	Pp3c3_3200V3.1 (+1)	77 kDa	11770	0,00000	12111	1	0	1
123	2_3_5 K09872 - aquaporin PIP (PIP) (1 of 9)	Pp3c3_31900V3.1	29 kDa	58848	34626	57924	1	1	1
124	2_3_4_5 1.7.3.3 - Factor independent urate hydroxylase / Uricase II (1 of 1)	Pp3c14_15560V3.1	33 kDa	33627	16402	84253	1	1	1
125	2 PTHR30249 - PUTATIVE SEROTONIN TRANSPORTER (1 of 2)	Pp3c4_7680V3.1	56 kDa	10088	18224	11058	1	0.6	1
126	K04079 - molecular chaperone HtpG (htpG, HSP90A) (1 of 7)	Pp3c15_12510V3.1 (+6)	80 kDa	92475	25514	52658	1	1	1
127	2_3 K16547 - protein NEDD1 (NEDD1) (1 of 4)	Pp3c4_30600V3.1	87 kDa	75661	54673	12111	1	1	1
128	2 K10355 - actin, other eukaryote (ACTF) (1 of 8)	Pp3c10_17070V3.1 (+8)	42 kDa	84068	36448	68456	1	1	1
129	3_4 K01267 - aspartyl aminopeptidase [EC:3.4.11.21] (DNPEP) (1 of 4)	Pp3c7_20460V3.1 (+1)	64 kDa	50441	25514	68456	1	1	1
130	2 PTHR21649//PTHR21649:SF15 - CHLOROPHYLL A/B BINDING PROTEIN // SUBFAMILY NOT NAMED (1 of 2)	Pp3c15_11070V3.1	27 kDa	67254	32804	42127	1	1	1
131	Beta-casein - Bos taurus (Bovine).	IPI:CON_CASB|SWISS-PROT:P02666	24 kDa	0,00000	0,00000	94785	0	0	1
132	PTHR23076:SF72 - ATP-DEPENDENT ZINC METALLOPROTEASE FTSH 2, CHLOROPLASTIC-RELATED (1 of 3)	Pp3c23_14660V3.1 (+1)	75 kDa	10088	18224	57924	1	1	1
133	ATP synthase F1 subunit alpha [Physcomitrella patens]	YP_539029.1_mt	56 kDa	84068	20047	52658	1	1	1
134	2_3_4_5_6_7 PF14200 - Ricin-type beta-trefoil lectin domain-like (RicinB_lectin_2) (1 of 3)	Pp3c3_10250V3.1 (+1)	31 kDa	75661	91121	94785	1	1	1
135	2 PTHR11908:SF82 - PROTEIN F55B11.1 (1 of 1)	Pp3c2_20120V3.1	139 kDa	14292	0,00000	63190	1	0	1
136	Kappa-casein [Contains: Casoxin C; Casoxin 6; Casoxin A; Casoxin B; Casoplatelin] - Bos taurus (Bovine).	IPI:CON_CASK|SWISS-PROT:P02668	19 kDa	25220	0,00000	12111	1	0	1
137	2 PTHR23151:SF56 - DIHYDROLIPOYLLYSINE-RESIDUE ACETYLTRANSFERASE COMPONENT 1 OF PYRUVATE DEHYDROGENASE COMPLEX, MITOCHONDRIAL (1 of 1)	Pp3c15_5260V3.1 (+1)	82 kDa	92475	0,00000	26329	1	0.16	1
138	2 PTHR23076:SF33 - ATP-DEPENDENT ZINC METALLOPROTEASE FTSH 1, CHLOROPLASTIC-RELATED (1 of 2)	Pp3c20_15780V3.1 (+2)	77 kDa	84068	20047	57924	1	1	1
139	PTHR31851:SF16 - MEMBRANE PROTEIN OF ER BODY 2 (1 of 2)	Pp3c20_17480V3.1 (+2)	220 kDa	92475	0,00000	10532	1	0	1
140	2_3 no annotation	Pp3c25_6290V3.1	23 kDa	50441	91121	10005	1	1	1
141	2 PTHR33294:SF6 - AWPM-19-LIKE FAMILY PROTEIN-RELATED (1 of 12)	Pp3c1_14380V3.1	18 kDa	42034	54673	11585	1	1	1
142	2.7.9.4 - Alpha-glucan, water dikinase / Starch-related R1 protein (1 of 3)	Pp3c8_6520V3.1 (+2)	157 kDa	21858	0,00000	21063	1	0	1
143	2 PTHR23077//PTHR23077:SF49 - AAA-FAMILY ATPASE // SUBFAMILY NOT NAMED (1 of 2)	Pp3c27_4280V3.1	90 kDa	10929	54673	63190	1	1	1
144	2 PTHR19375//PTHR19375:SF228 - HEAT SHOCK PROTEIN 70KDA // SUBFAMILY NOT NAMED (1 of 1)	Pp3c10_17310V3.1	73 kDa	10088	91121	57924	1	1	1
145	3 K01580 - glutamate decarboxylase (E4.1.1.15, gadB, gadA, GAD) (1 of 4)	Pp3c14_21530V3.1 (+1)	61 kDa	58848	16402	63190	0.94	1	1
146	2_3_4 K12854 - pre-mRNA-splicing helicase BRR2 (SNRNP200, BRR2) (1 of 1)	Pp3c1_35880V3.1 (+1)	247 kDa	84068	0,00000	94785	1	0	1
147	2 K11253 - histone H3 (H3) (1 of 17)	Pp3c18_12280V3.1 (+19)	15 kDa	33627	41916	0,52658	0.59	1	0.41
148	2 K04646 - clathrin heavy chain (CLTC) (1 of 4)	Pp3c1_37710V3.1	193 kDa	0,00000	0,00000	14744	0	0	1
149	2 no annotation	Pp3c6_14200V3.1	52 kDa	67254	91121	73722	1	1	1
150	10_2_3_4_5_6_7_8_9 PTHR10887:SF320 - P-LOOP CONTAINING NUCLEOSIDE TRIPHOSPHATE HYDROLASES SUPERFAMILY PROTEIN (1 of 1)	Pp3c5_28660V3.1 (+1)	109 kDa	42034	0,00000	11585	1	0	1
151	2 PTHR11540:SF27 - MALATE DEHYDROGENASE, GLYOXYSOMAL-RELATED (1 of 2)	Pp3c1_7380V3.1 (+5)	38 kDa	0,84068	36448	89519	0.96	1	1
152	2 3.2.1.51 - Alpha-L-fucosidase / Alpha-L-fucoside fucohydrolase (1 of 13)	Pp3c18_1550V3.1 (+1)	46 kDa	42034	12757	63190	1	1	1
153	2 PTHR11588:SF48 - TUBULIN ALPHA-1 CHAIN-RELATED (1 of 7)	Pp3c16_6220V3.1 (+3)	49 kDa	42034	91121	78987	1	1	1
154	2 1.13.11.31 - Arachidonate 12-lipoxygenase / 12-lipoxygenase (1 of 6)	Pp3c15_12990V3.1 (+1)	103 kDa	58848	54673	84253	1	1	1
155	2 K00382 - dihydrolipoamide dehydrogenase (DLD, lpd, pdhD) (1 of 4)	Pp3c12_12390V3.1	61 kDa	25220	0,00000	73722	1	0	1
156	2_3_4 K01580 - glutamate decarboxylase (E4.1.1.15, gadB, gadA, GAD) (1 of 4)	Pp3c23_8800V3.1	59 kDa	67254	16402	47392	1	1	0.99
157	3_4 PF16711 - Actin-binding domain of plant-specific actin-binding protein (SCAB-ABD) (1 of 4)	Pp3c6_17900V3.1 (+5)	59 kDa	58848	18224	94785	1	0.99	1
158	2 K11251 - histone H2A (H2A) (1 of 12)	Pp3c3_30120V3.1	15 kDa	67254	25514	21063	0.99	1	1
159	2_3 no annotation	Pp3c16_18710V3.1	53 kDa	13451	36448	26329	1	1	1
160	2_3 K03231 - elongation factor 1-alpha (EEF1A) (1 of 10)	Pp3c1_23670V3.1 (+10)	49 kDa	33627	16402	42127	1	1	1
161	2 K03253 - translation initiation factor 3 subunit B (EIF3B) (1 of 2)	Pp3c7_370V3.1 (+3)	83 kDa	33627	10935	73722	1	1	1
162	2 K03242 - translation initiation factor 2 subunit 3 (EIF2S3) (1 of 1)	Pp3c7_5020V3.1 (+2)	50 kDa	25220	72897	94785	1	1	1
163	2 K14314 - nuclear pore complex protein Nup210 (NUP210, GP210) (1 of 1)	Pp3c27_1470V3.1 (+1)	220 kDa	67254	0,00000	78987	1	0	1
164	2_3 K03254 - translation initiation factor 3 subunit A (EIF3A) (1 of 3)	Pp3c26_11290V3.1	120 kDa	0,00000	54673	11585	0	1	1
165	2 2.3.1.168 - Dihydrolipoyllysine-residue (2-methylpropanoyl)transferase / Dihydrolipoyl transacylase (1 of 1)	Pp3c7_200V3.1	60 kDa	50441	54673	73722	1	1	1
166	2 K11252 - histone H2B (H2B) (1 of 9)	Pp3c12_7610V3.1 (+9)	15 kDa	33627	12757	68456	0.98	1	1
167	PTHR15351:SF3 - PROTEIN ERL-1 (1 of 2)	Pp3c1_8060V3.2 (+1)	40 kDa	25220	36448	10005	1	0.96	1
168	2 KOG2886 - Uncharacterized conserved protein (1 of 4)	Pp3c3_12260V3.1	61 kDa	16814	0,00000	11058	0.98	0	1
169	2_3 3.4.22.14 - Actinidain / Actinidin (1 of 5)	Pp3c19_6730V3.1	50 kDa	0,84068	36448	47392	0.21	1	1
170	Alpha-S1-casein - Bos taurus (Bovine).	IPI:CON_CASA1|SWISS-PROT:P02662	23 kDa	25220	0,00000	94785	1	0	1
171	2 K01580 - glutamate decarboxylase (E4.1.1.15, gadB, gadA, GAD) (1 of 4)	Pp3c17_22200V3.1	59 kDa	50441	16402	42127	1	0.96	1
172	2 PF00657//PF02469 - GDSL-like Lipase/Acylhydrolase (Lipase_GDSL) // Fasciclin domain (Fasciclin) (1 of 2)	Pp3c10_5750V3.1 (+2)	57 kDa	50441	18224	84253	1	0.31	1
173	2 3.1.1.73 - Feruloyl esterase / Hydroxycinnamoyl esterase (1 of 6)	Pp3c18_21350V3.1	65 kDa	42034	91121	63190	1	1	1
174	2 K03252 - translation initiation factor 3 subunit C (EIF3C) (1 of 5)	Pp3c26_10770V3.1	108 kDa	25220	91121	73722	1	1	1
175	2 PTHR11203//PTHR11203:SF22 - CLEAVAGE AND POLYADENYLATION SPECIFICITY FACTOR // SUBFAMILY NOT NAMED (1 of 1)	Pp3c20_9790V3.1 (+1)	109 kDa	33627	54673	78987	1	1	1
176	2 PTHR15832:SF1 - HETEROCHROMATIN PROTEIN 1-BINDING PROTEIN 3 (1 of 2)	Pp3c2_17250V3.1 (+1)	67 kDa	0,00000	27336	36861	0	1	1
177	2 K17080 - prohibitin 1 (PHB1) (1 of 2)	Pp3c8_25300V3.1 (+3)	31 kDa	25220	36448	63190	0.99	1	1
178	2 PTHR10003:SF29 - SUPEROXIDE DISMUTASE [CU-ZN] (1 of 3)	Pp3c6_1500V3.1	43 kDa	58848	10935	36861	1	1	1
179	2 K08917 - light-harvesting complex II chlorophyll a/b binding protein 6 (LHCB6) (1 of 2)	Pp3c1_34210V3.1 (+1)	28 kDa	0,84068	14579	63190	0.37	1	1
180	2 K03254 - translation initiation factor 3 subunit A (EIF3A) (1 of 3)	Pp3c3_10600V3.1	120 kDa	42034	0,00000	78987	1	0	1
181	2 K08909 - light-harvesting complex I chlorophyll a/b binding protein 3 (LHCA3) (1 of 4)	Pp3c27_7010V3.1 (+1)	35 kDa	75661	0,00000	42127	0.96	0	0.87
182	2 PTHR18896:SF11 - PHOSPHOLIPASE D ALPHA 1-RELATED (1 of 6)	Pp3c10_8450V3.1	91 kDa	58848	14579	26329	1	1	1
183	K03252 - translation initiation factor 3 subunit C (EIF3C) (1 of 5)	Pp3c4_24410V3.1 (+1)	108 kDa	16814	91121	68456	1	1	1
184	2 PTHR18937:SF177 - STRUCTURAL MAINTENANCE OF CHROMOSOMES PROTEIN 1 (1 of 1)	Pp3c12_10030V3.1	138 kDa	84068	36448	42127	1	1	1
185	2 K16571 - gamma-tubulin complex component 4 (TUBGCP4, GCP4) (1 of 1)	Pp3c14_20420V3.1 (+1)	82 kDa	58848	0,00000	68456	1	0	1
186	K17046 - protein DEK (DEK) (1 of 1)	Pp3c14_4960V3.1 (+1)	65 kDa	16814	54673	73722	1	1	1
187	2 1.1.3.9 - Galactose oxidase / Beta-galactose oxidase (1 of 36)	Pp3c1_28460V3.1	57 kDa	42034	10935	42127	1	1	1
188	4 PTHR13165 - ARSENITE-RESISTANCE PROTEIN 2 (1 of 3)	Pp3c16_11390V3.1 (+10)	84 kDa	42034	18224	68456	0.99	0.73	1
189	2_3 PTHR21495:SF39 - DIRIGENT PROTEIN 16-RELATED (1 of 8)	Pp3c6_6545V3.1 (+4)	19 kDa	0,84068	10935	57924	0.61	1	1
190	2 K11254 - histone H4 (H4) (1 of 14)	Pp3c13_5310V3.1 (+13)	11 kDa	33627	23691	10532	1	1	1
191	IPI:HEAVY-CHAIN|HEAVY-CHAIN	IPI:HEAVY-CHAIN|HEAVY-CHAIN	55 kDa	0,84068	0,00000	0,52658	0.84	0.14	0.27
192	2_3 PTHR23076//PTHR23076:SF60 - METALLOPROTEASE M41 FTSH // SUBFAMILY NOT NAMED (1 of 2)	Pp3c20_5760V3.1	74 kDa	84068	0,00000	47392	1	0	1
193	3_4_5_6_7_8 2.4.1.21 - Starch synthase / Starch (bacterial glycogen) synthase (1 of 14)	Pp3c2_29290V3.1	116 kDa	0,00000	36448	89519	0	1	1
194	no annotation	Pp3c15_12690V3.1 (+3)	60 kDa	67254	0,00000	57924	1	0	1
195	PF01471 - Putative peptidoglycan binding domain (PG_binding_1) (1 of 6)	Pp3c19_7640V3.1 (+1)	49 kDa	33627	10935	36861	1	1	1
196	2_3 PTHR23083//PTHR23083:SF380 - TETRATRICOPEPTIDE REPEAT PROTEIN, TPR // SUBFAMILY NOT NAMED (1 of 2)	Pp3c2_26690V3.1	96 kDa	33627	18224	63190	1	0.99	1
197	2 K19022 - AP-5 complex subunit beta-1 (AP5B1) (1 of 1)	Pp3c23_5970V3.1	135 kDa	42034	0,00000	52658	1	0	1
198	2 K15029 - translation initiation factor 3 subunit L (EIF3L) (1 of 2)	Pp3s48_70V3.1 (+1)	63 kDa	50441	91121	36861	1	1	1
199	2_3_4 PF05664 - Plant family of unknown function (DUF810) (DUF810) (1 of 6)	Pp3c7_24310V3.1	125 kDa	42034	18224	63190	1	0.94	1
200	2 K02358 - elongation factor Tu (tuf, TUFM) (1 of 5)	Pp3c1_38600V3.1 (+2)	51 kDa	0,84068	0,00000	84253	0.24	0	1
201	2_3 PTHR33231:SF1 - 30S RIBOSOMAL PROTEIN-RELATED (1 of 3)	Pp3c18_22260V3.1	32 kDa	0,00000	10935	63190	0.08	1	1
202	2 PTHR15832:SF1 - HETEROCHROMATIN PROTEIN 1-BINDING PROTEIN 3 (1 of 2)	Pp3c1_25760V3.1	67 kDa	0,00000	20047	36861	0	1	1
203	2 PTHR24351:SF81 - PHOTOTROPIN-2 (1 of 6)	Pp3c2_10380V3.1	126 kDa	25220	0,00000	78987	1	0	1
204	2 K03252 - translation initiation factor 3 subunit C (EIF3C) (1 of 5)	Pp3c3_8500V3.1 (+1)	107 kDa	0,00000	0,00000	94785	0	0	1
205	PTHR23430 - HISTONE H2A (1 of 13)	Pp3c5_1791V3.1 (+2)	16 kDa	0,00000	32804	0,00000	0	1	0
206	2_3_4 2.3.1.31 - Homoserine O-acetyltransferase / Homoserine transacetylase (1 of 1)	Pp3c9_18260V3.1	77 kDa	67254	91121	21063	1	1	1
207	2 no annotation	Pp3c20_16210V3.1 (+2)	20 kDa	25220	14579	31595	1	1	1
208	2_3_4_5_6 PTHR14699//PTHR14699:SF3 - STI2 PROTEIN-RELATED // SUBFAMILY NOT NAMED (1 of 2)	Pp3c17_21640V3.1	47 kDa	0,84068	0,00000	68456	0.93	0	1
209	2_3_4_5 K12885 - heterogeneous nuclear ribonucleoprotein G (RBMX, HNRNPG) (1 of 2)	Pp3c12_1830V3.1	27 kDa	50441	12757	21063	1	1	1
210	2_3_4 K06669 - structural maintenance of chromosome 3 (chondroitin sulfate proteoglycan 6) (SMC3, CSPG6) (1 of 1)	Pp3c24_13420V3.1 (+1)	139 kDa	33627	18224	57924	1	0.26	1
211	2_8 K17065 - dynamin 1-like protein (DNM1L) (1 of 3)	Pp3c8_23990V3.1 (+1)	93 kDa	67254	0,00000	42127	1	0	1
212	2 PTHR13878:SF63 - L-GULONOLACTONE OXIDASE (1 of 2)	Pp3c3_37800V3.1	68 kDa	33627	0,00000	68456	1	0	1
213	PF00076 - RNA recognition motif. (a.k.a. RRM, RBD, or RNP domain) (RRM_1) (1 of 187)	Pp3c7_6560V3.2	16 kDa	50441	20047	0,00000	1	1	0
214	2 PF00076 - RNA recognition motif. (a.k.a. RRM, RBD, or RNP domain) (RRM_1) (1 of 187)	Pp3c11_19620V3.1	17 kDa	42034	21869	0,00000	0.99	1	0
215	Tax_Id=9606 Gene_Symbol=KRT4 keratin 4	IPI:CON_IPI00290078.5|SWISS-PROT:P19013	64 kDa	14292	0,00000	0,00000	1	0	0
216	2 K08916 - light-harvesting complex II chlorophyll a/b binding protein 5 (LHCB5) (1 of 4)	Pp3c26_12230V3.1 (+2)	32 kDa	0,00000	21869	26329	0	1	1
217	2_3_4_5_6 K11594 - ATP-dependent RNA helicase DDX3X (DDX3X, bel) (1 of 4)	Pp3c14_17810V3.1	68 kDa	0,00000	0,00000	89519	0	0	1
218	2_3 KOG0018//KOG0933//KOG0964//KOG0978 - Structural maintenance of chromosome protein 1 (sister chromatid cohesion complex Cohesin, subunit SMC1) // Structural maintenance of chromosome protein 2 (chromosome condensation complex Condensin, subunit E) // Structural maintenance of chromosome protein 3 (sister chromatid cohesion complex Cohesin, subunit SMC3) // E3 ubiquitin ligase involved in synta…	Pp3c1_1360V3.1 (+6)	179 kDa	50441	0,00000	57924	1	0	1
219	2 PTHR20852:SF57 - GLUTAMINE SYNTHETASE 2 CYTOPLASMIC (1 of 2)	Pp3c20_22420V3.1 (+3)	46 kDa	16814	54673	57924	0.98	0.99	1
220	2_3_4_5 PTHR23500:SF118 - PLASTIDIC GLUCOSE TRANSPORTER 4 (1 of 4)	Pp3c25_14870V3.1	57 kDa	25220	54673	52658	1	1	1
221	2 K10599 - pre-mRNA-processing factor 19 (PRPF19, PRP19) (1 of 2)	Pp3c5_9900V3.1 (+2)	57 kDa	67254	18224	36861	1	0.99	1
222	2 K14309 - nuclear pore complex protein Nup93 (NUP93, NIC96) (1 of 1)	Pp3c6_19740V3.1 (+1)	95 kDa	0,84068	54673	63190	0.99	1	1
223	2 K01051 - pectinesterase (E3.1.1.11) (1 of 44)	Pp3c25_760V3.1 (+11)	41 kDa	0,00000	91121	57924	0.09	1	1
224	2 K02985 - small subunit ribosomal protein S3e (RP-S3e, RPS3) (1 of 6)	Pp3c11_22640V3.1 (+5)	26 kDa	0,00000	18224	31595	0	1	1
225	2_3_4 no annotation	Pp3c9_12210V3.1 (+3)	62 kDa	33627	0,00000	63190	1	0	1
226	2_3_4 K12616 - enhancer of mRNA-decapping protein 4 (EDC4) (1 of 6)	Pp3c9_4880V3.1	167 kDa	42034	0,00000	57924	1	0	1
227	2 1.13.11.31 - Arachidonate 12-lipoxygenase / 12-lipoxygenase (1 of 6)	Pp3c15_12980V3.1	105 kDa	33627	18224	57924	1	0.33	1
228	2 K04646 - clathrin heavy chain (CLTC) (1 of 4)	Pp3c10_13900V3.1	194 kDa	0,00000	0,00000	84253	0	0	0.99
229	Tax_Id=9606 Gene_Symbol=KRT77 Keratin 77	IPI:CON_IPI00376379.3|SWISS-PROT:Q7Z794	62 kDa	0,00000	0,00000	84253	0	0	1
230	2 1.1.3.9 - Galactose oxidase / Beta-galactose oxidase (1 of 36)	Pp3c1_19060V3.1	56 kDa	16814	72897	47392	1	1	1
231	2_3_4 PTHR24221:SF138 - LP14331P-RELATED (1 of 1)	Pp3c6_7260V3.1 (+2)	139 kDa	58848	54673	26329	1	0.99	1
232	2 PF14237 - Domain of unknown function (DUF4339) (DUF4339) (1 of 3)	Pp3c1_41280V3.1	51 kDa	42034	54673	36861	1	0.94	1
233	3_4 PTHR10264:SF92 - HYPERSENSITIVE-INDUCED RESPONSE PROTEIN 1 (1 of 1)	Pp3c16_9400V3.1 (+1)	32 kDa	33627	91121	31595	1	1	1
234	3.2.1.51 - Alpha-L-fucosidase / Alpha-L-fucoside fucohydrolase (1 of 13)	Pp3c21_20950V3.3 (+3)	41 kDa	25220	72897	42127	1	1	1
235	2 K08909 - light-harvesting complex I chlorophyll a/b binding protein 3 (LHCA3) (1 of 4)	Pp3c6_22090V3.1	34 kDa	25220	10935	31595	1	1	1
236	2_3_7 PTHR24361:SF276 - PROTEIN KINASE (1 of 2)	Pp3c7_24190V3.1 (+1)	94 kDa	33627	0,00000	57924	1	0	1
237	3 PTHR11584:SF316 - SERINE/THREONINE-PROTEIN KINASE STN7, CHLOROPLASTIC (1 of 3)	Pp3c4_25980V3.1 (+1)	66 kDa	25220	0,00000	63190	1	0	1
238	Beta-lactoglobulin - Bos taurus (Bovine).	IPI:CON_LACB|SWISS-PROT:P02754	18 kDa	0,00000	0,00000	26329	0	0	1
239	2 K12830 - splicing factor 3B subunit 3 (SF3B3, SAP130, RSE1) (1 of 4)	Pp3c12_11240V3.1 (+2)	135 kDa	25220	0,00000	63190	1	0	1
240	2_3_4_5 K11517 - (S)-2-hydroxy-acid oxidase (HAO) (1 of 5)	Pp3c22_7690V3.1 (+5)	40 kDa	0,00000	54673	63190	0	1	1
241	2 K06215 - pyridoxal 5'-phosphate synthase pdxS subunit (pdxS, pdx1) (1 of 4)	Pp3c16_11800V3.1 (+3)	34 kDa	58848	0,00000	42127	1	0	1
242	2 K07243 - high-affinity iron transporter (FTR, efeU) (1 of 3)	Pp3c21_8300V3.1	34 kDa	0,84068	25514	0,00000	0.89	1	0
243	2 K00249 - acyl-CoA dehydrogenase (ACADM, acd) (1 of 2)	Pp3c18_21710V3.1	91 kDa	0,00000	0,00000	78987	0	0	1
244	10_2_3_4_5_6_7_8_9 PTHR10578//PTHR10578:SF74 - S -2-HYDROXY-ACID OXIDASE-RELATED // SUBFAMILY NOT NAMED (1 of 2)	Pp3c19_3840V3.1 (+2)	40 kDa	0,00000	0,00000	78987	0	0	1
245	3 1.1.3.9 - Galactose oxidase / Beta-galactose oxidase (1 of 36)	Pp3c3_510V3.1	56 kDa	12610	0,00000	0,00000	1	0	0
246	2 PTHR11540:SF27 - MALATE DEHYDROGENASE, GLYOXYSOMAL-RELATED (1 of 2)	Pp3c11_3740V3.1 (+1)	38 kDa	0,00000	0,00000	78987	0	0	1
247	5_6_7_8_9 K01968 - 3-methylcrotonyl-CoA carboxylase alpha subunit (E6.4.1.4A) (1 of 1)	Pp3c18_10570V3.1 (+3)	86 kDa	33627	18224	36861	1	0.98	1
248	K12875 - apoptotic chromatin condensation inducer in the nucleus (ACIN1, ACINUS) (1 of 3)	Pp3c15_22110V3.1 (+1)	75 kDa	25220	54673	42127	1	0.99	1
249	2 PTHR10681:SF108 - 2-CYS PEROXIREDOXIN BAS1, CHLOROPLASTIC (1 of 3)	Pp3c1_21200V3.1 (+2)	30 kDa	33627	14579	10532	0.87	1	0.99
250	K03249 - translation initiation factor 3 subunit F (EIF3F) (1 of 2)	Pp3c7_5560V3.1 (+1)	32 kDa	0,00000	72897	52658	0	1	1
251	2 2.3.2.2//2.6.1.2//2.6.1.4//2.6.1.44 - Gamma-glutamyltransferase / Glutamyl transpeptidase // Alanine transaminase / Glutamic--pyruvic transaminase // Glycine transaminase / Glycine aminotransferase // Alanine--glyoxylate transaminase / Alanine--glyoxylate aminotransferase (1 of 3)	Pp3c5_10250V3.1	53 kDa	33627	0,00000	52658	1	0	1
252	(Bos taurus) Complement component C7 precursor	IPI:CON_00703842.3|SWISS-PROT:Q29RQ1	93 kDa	10929	18224	0,00000	1	0.99	0
253	no annotation	Pp3c11_9450V3.1	65 kDa	58848	0,00000	36861	1	0	1
254	2_3_4 K11251 - histone H2A (H2A) (1 of 12)	Pp3c3_22150V3.1	14 kDa	0,00000	25514	0,00000	0	1	0
255	2 PTHR22814:SF105 - HEAVY METAL TRANSPORT/DETOXIFICATION DOMAIN-CONTAINING PROTEIN (1 of 59)	Pp3c25_11320V3.1	20 kDa	16814	36448	47392	1	1	1
256	2 PTHR11588:SF109 - TUBULIN BETA-2 CHAIN-RELATED (1 of 3)	Pp3c21_17170V3.1 (+2)	50 kDa	33627	10935	0,00000	1	1	0
257	2 2.1.1.282 - tRNA(Phe) 7-((3-amino-3-carboxypropyl)-4-demethylwyosine(37)-N(4))- methyltransferase / tRNA-yW synthesizing enzyme-3 (1 of 2)	Pp3c21_1430V3.1	91 kDa	16814	18224	52658	1	0.52	1
258	2 K17081 - prohibitin 2 (PHB2) (1 of 4)	Pp3c25_1160V3.1	32 kDa	0,84068	0,00000	52658	0.45	0	1
259	3 PTHR11588:SF101 - TUBULIN ALPHA-2 CHAIN-RELATED (1 of 6)	Pp3c12_14250V3.1 (+2)	50 kDa	33627	0,00000	47392	0.99	0	1
260	2_3_4_5 KOG0520 - Uncharacterized conserved protein, contains IPT/TIG domain (1 of 1)	Pp3c4_5270V3.1	132 kDa	16814	0,00000	57924	1	0	1
261	2_3_4_5_6 PTHR33231:SF1 - 30S RIBOSOMAL PROTEIN-RELATED (1 of 3)	Pp3c21_1350V3.1	32 kDa	0,00000	10935	36861	0	1	1
262	2 K14753 - guanine nucleotide-binding protein subunit beta-2-like 1 protein (RACK1) (1 of 3)	Pp3c16_13180V3.1 (+2)	35 kDa	0,00000	14579	26329	0	1	1
263	2 PTHR12815:SF18 - PROTEIN TOC75-3, CHLOROPLASTIC-RELATED (1 of 4)	Pp3c7_23430V3.1	91 kDa	0,00000	36448	57924	0	1	1
264	2 PF00059//PF08263//PF13855 - Lectin C-type domain (Lectin_C) // Leucine rich repeat N-terminal domain (LRRNT_2) // Leucine rich repeat (LRR_8) (1 of 1)	Pp3c3_36180V3.1	75 kDa	50441	0,00000	36861	1	0	1
265	2_3_4_5_6_7 PTHR22891//PTHR22891:SF25 - EUKARYOTIC TRANSLATION INITIATION FACTOR 2C // SUBFAMILY NOT NAMED (1 of 3)	Pp3c1_35770V3.1	132 kDa	58848	0,00000	31595	1	0	1
266	2 PTHR10285//PTHR10285:SF82 - URIDINE KINASE // SUBFAMILY NOT NAMED (1 of 1)	Pp3c18_8810V3.1	54 kDa	33627	0,00000	47392	1	0	1
267	2 K10599 - pre-mRNA-processing factor 19 (PRPF19, PRP19) (1 of 2)	Pp3c6_19920V3.1 (+1)	57 kDa	50441	0,00000	26329	1	0	1
268	2 K07243 - high-affinity iron transporter (FTR, efeU) (1 of 3)	Pp3c15_10680V3.1	35 kDa	0,00000	23691	0,00000	0	1	0
269	2_3_4_5_6_7_8 PTHR11638:SF119 - CHAPERONE PROTEIN CLPC1, CHLOROPLASTIC (1 of 1)	Pp3c3_18360V3.1	102 kDa	0,00000	0,00000	68456	0	0	1
270	2 1.1.3.9 - Galactose oxidase / Beta-galactose oxidase (1 of 36)	Pp3c3_27340V3.1	60 kDa	16814	10935	21063	1	1	1
271	2 PTHR23241//PTHR23241:SF51 - LATE EMBRYOGENESIS ABUNDANT PLANTS LEA-RELATED // SUBFAMILY NOT NAMED (1 of 1)	Pp3c8_16760V3.1 (+1)	68 kDa	25220	18224	42127	1	1	1
272	2 K09487 - heat shock protein 90kDa beta (HSP90B, TRA1) (1 of 4)	Pp3c14_3360V3.1	97 kDa	0,00000	54673	42127	0	1	1
273	10_11_2_3_4_5_6_7_8_9 PF14200 - Ricin-type beta-trefoil lectin domain-like (RicinB_lectin_2) (1 of 3)	Pp3c13_11160V3.1	36 kDa	16814	36448	42127	0.88	0.91	1
274	(Bos taurus) similar to Complement C4-A precursor	IPI:CON_00710490.3|SWISS-PROT:P01030 (+1)	193 kDa	58848	18224	21063	1	0.69	1
275	2 K06670 - cohesin complex subunit SCC1 (SCC1, MCD1, RAD21) (1 of 2)	Pp3c6_2600V3.1 (+1)	102 kDa	33627	0,00000	42127	1	0	1
276	2 K14310 - nuclear pore complex protein Nup205 (NUP205, NUP192) (1 of 3)	Pp3c4_20350V3.1	217 kDa	25220	0,00000	47392	1	0	1
277	2_3_4_5 PTHR11468:SF3 - GLYCOGEN PHOSPHORYLASE (1 of 2)	Pp3c6_5330V3.1	94 kDa	33627	0,00000	42127	1	0	1
278	2 K09873 - aquaporin TIP (TIP) (1 of 4)	Pp3c23_15870V3.1 (+1)	26 kDa	25220	16402	0,00000	0.97	1	0
279	2 K17081 - prohibitin 2 (PHB2) (1 of 4)	Pp3c6_17690V3.1 (+3)	33 kDa	0,84068	0,00000	57924	0.96	0	1
280	PTHR10900 - PERIOSTIN-RELATED (1 of 3)	Pp3c19_1760V3.1 (+1)	29 kDa	0,00000	0,00000	63190	0	0	1
281	2 1.2.1.12//1.2.1.13 - Glyceraldehyde-3-phosphate dehydrogenase (phosphorylating) / Triosephosphate dehydrogenase // Glyceraldehyde-3-phosphate dehydrogenase (NADP(+)) (phosphorylating) / Triosephosphate dehydrogenase (NADP+) (1 of 3)	Pp3c7_14220V3.1 (+7)	43 kDa	0,00000	0,00000	15797	0	0	0.95
282	2_3 PTHR11941//PTHR11941:SF72 - ENOYL-COA HYDRATASE-RELATED // SUBFAMILY NOT NAMED (1 of 2)	Pp3c8_12460V3.1	29 kDa	0,84068	36448	31595	0.97	0.99	1
283	2 PTHR11627:SF8 - FRUCTOSE-BISPHOSPHATE ALDOLASE 3, CHLOROPLASTIC-RELATED (1 of 5)	Pp3c18_18400V3.1 (+3)	42 kDa	16814	36448	21063	1	0.99	0.99
284	3.5.99.6 - Glucosamine-6-phosphate deaminase / Phosphoglucosaminisomerase (1 of 1)	Pp3s34_420V3.1	1017 kDa	16814	54673	15797	0.74	1	1
285	2 PTHR19375//PTHR19375:SF147 - HEAT SHOCK PROTEIN 70KDA // SUBFAMILY NOT NAMED (1 of 5)	Pp3c7_15180V3.1 (+3)	76 kDa	42034	36448	21063	1	1	1
286	2 K02989 - small subunit ribosomal protein S5e (RP-S5e, RPS5) (1 of 5)	Pp3c20_18970V3.1 (+4)	22 kDa	25220	10935	10532	1	1	1
287	2 no annotation	Pp3c6_6460V3.1	22 kDa	16814	10935	15797	0.97	1	1
288	2 K08914 - light-harvesting complex II chlorophyll a/b binding protein 3 (LHCB3) (1 of 1)	Pp3c19_20900V3.1	33 kDa	16814	54673	31595	0.96	1	1
289	2 K02693 - photosystem I subunit IV (psaE) (1 of 3)	Pp3c23_22230V3.1 (+2)	14 kDa	0,84068	10935	21063	0.97	1	1
290	2 K00294 - 1-pyrroline-5-carboxylate dehydrogenase (E1.2.1.88) (1 of 1)	Pp3c5_4940V3.1	63 kDa	0,84068	0,00000	42127	0.99	0	1
291	2 K09540 - translocation protein SEC63 (SEC63, DNAJC23) (1 of 1)	Pp3c20_22800V3.1	77 kDa	25220	18224	36861	1	0.46	1
292	2 K02987 - small subunit ribosomal protein S4e (RP-S4e, RPS4) (1 of 7)	Pp3c11_3690V3.1 (+11)	30 kDa	0,00000	14579	15797	0.1	1	1
293	2_3_4 K12489 - Arf-GAP with coiled-coil, ANK repeat and PH domain-containing protein (ACAP) (1 of 1)	Pp3c6_12760V3.1	87 kDa	0,00000	18224	52658	0	0.99	1
294	2 KOG4660 - Protein Mei2, essential for commitment to meiosis, and related proteins (1 of 5)	Pp3c9_17500V3.1 (+2)	102 kDa	50441	0,00000	26329	1	0	1
295	4 PTHR13165 - ARSENITE-RESISTANCE PROTEIN 2 (1 of 3)	Pp3c25_7680V3.1	84 kDa	33627	0,00000	36861	1	0	0.97
296	2 K02692 - photosystem I subunit II (psaD) (1 of 4)	Pp3c3_5620V3.1 (+1)	23 kDa	0,00000	91121	31595	0	1	1
297	PTHR15351:SF3 - PROTEIN ERL-1 (1 of 2)	Pp3c2_37740V3.1 (+1)	40 kDa	0,00000	0,00000	57924	0	0	1
298	2 K12876 - RNA-binding protein 8A (RBM8A, Y14) (1 of 2)	Pp3c7_3000V3.1	23 kDa	16814	10935	10532	1	1	1
299	2_3_4 no annotation	Pp3c20_17010V3.1 (+1)	27 kDa	16814	72897	21063	0.99	1	1
300	2_3 K03257 - translation initiation factor 4A (EIF4A) (1 of 5)	Pp3c11_22980V3.1 (+7)	47 kDa	33627	36448	21063	1	0.98	1
301	4 3.2.1.15 - Polygalacturonase / Pectinase (1 of 8)	Pp3c21_6170V3.1 (+2)	35 kDa	0,00000	91121	21063	0	1	1
302	2_3_4_5 PTHR23241//PTHR23241:SF64 - LATE EMBRYOGENESIS ABUNDANT PLANTS LEA-RELATED // SUBFAMILY NOT NAMED (1 of 2)	Pp3c22_5700V3.1 (+1)	33 kDa	0,84068	36448	21063	0.36	0.87	1
303	2 PTHR11638:SF118 - CHAPERONE PROTEIN CLPD, CHLOROPLASTIC (1 of 2)	Pp3c21_5430V3.1 (+1)	107 kDa	0,00000	36448	36861	0	1	1
304	2 no annotation	Pp3c9_12890V3.1	18 kDa	25220	10935	0,52658	0.94	1	0.5
305	2_3_4_5 K01280 - tripeptidyl-peptidase II [EC:3.4.14.10] (TPP2) (1 of 2)	Pp3c2_32420V3.1	143 kDa	16814	0,00000	36861	1	0	1
306	2 K02938 - large subunit ribosomal protein L8e (RP-L8e, RPL8) (1 of 6)	Pp3c12_10200V3.1 (+12)	28 kDa	0,00000	10935	21063	0	1	1
307	2 K01194 - alpha,alpha-trehalase (E3.2.1.28, treA, treF) (1 of 5)	Pp3c5_16470V3.1	65 kDa	0,84068	72897	26329	0.99	1	1
308	2_3_4_5 PTHR24361:SF276 - PROTEIN KINASE (1 of 2)	Pp3c21_3370V3.1 (+2)	90 kDa	33627	0,00000	31595	1	0	1
309	2 PTHR11260:SF166 - GLUTATHIONE S-TRANSFERASE D2-RELATED (1 of 1)	Pp3c3_12870V3.1	38 kDa	0,00000	0,00000	36861	0	0	1
310	4 K09291 - nucleoprotein TPR (TPR, MLP1, MLP2) (1 of 1)	Pp3c8_8020V3.1 (+3)	262 kDa	50441	0,00000	21063	1	0	1
311	4_5_6_7_8_9 PTHR24351:SF81 - PHOTOTROPIN-2 (1 of 6)	Pp3c21_21410V3.1 (+1)	123 kDa	33627	0,00000	31595	1	0	1
312	2_3 K16569 - gamma-tubulin complex component 2 (TUBGCP2, GCP2) (1 of 4)	Pp3c23_1190V3.1	102 kDa	75661	0,00000	0,52658	1	0	1
313	2_3_4 K12836 - splicing factor U2AF 35 kDa subunit (U2AF1) (1 of 2)	Pp3c16_15410V3.1 (+1)	38 kDa	0,84068	0,00000	47392	0.59	0	1
314	PF07883 - Cupin domain (Cupin_2) (1 of 38)	Pp3c23_14870V3.1 (+4)	22 kDa	0,00000	18224	0,00000	0	1	0
315	2 K03249 - translation initiation factor 3 subunit F (EIF3F) (1 of 2)	Pp3c11_20930V3.1	32 kDa	0,00000	0,00000	52658	0	0	1
316	2 K04079 - molecular chaperone HtpG (htpG, HSP90A) (1 of 7)	Pp3c15_4270V3.1	80 kDa	0,00000	18224	0,00000	0	1	0
317	2 PTHR10903:SF47 - TRANSLOCASE OF CHLOROPLAST 120, CHLOROPLASTIC-RELATED (1 of 6)	Pp3c7_3450V3.1	125 kDa	0,00000	0,00000	52658	0	0	1
318	2 K03237 - translation initiation factor 2 subunit 1 (EIF2S1) (1 of 2)	Pp3c3_32110V3.1 (+1)	38 kDa	0,84068	36448	21063	0.99	1	1
319	2_3 PTHR12126:SF8 - NAD(P)-BINDING ROSSMANN-FOLD SUPERFAMILY PROTEIN (1 of 2)	Pp3c8_5120V3.1	32 kDa	25220	18224	21063	0.99	0.9	1
320	2 PTHR13683:SF287 - ASPARTIC PROTEINASE-LIKE PROTEIN 2-RELATED (1 of 1)	Pp3c2_21330V3.1	54 kDa	0,84068	54673	26329	0.99	1	1
321	2 K15028 - translation initiation factor 3 subunit K (EIF3K) (1 of 2)	Pp3c21_14860V3.1 (+1)	26 kDa	0,84068	10935	10532	0.95	1	1
322	2 K14326 - regulator of nonsense transcripts 1 (UPF1, RENT1) (1 of 1)	Pp3c20_16510V3.1 (+2)	143 kDa	25220	0,00000	21063	0.97	0	1
323	2 K14319 - Ran GTPase-activating protein 1 (RANGAP1) (1 of 2)	Pp3c11_16930V3.1 (+1)	62 kDa	0,84068	54673	26329	0.99	0.87	1
324	2_3 K02866 - large subunit ribosomal protein L10e (RP-L10e, RPL10) (1 of 4)	Pp3c11_4130V3.1 (+4)	25 kDa	16814	91121	10532	0.72	1	1
325	K00844 - hexokinase (HK) (1 of 9)	Pp3c19_20120V3.1 (+4)	57 kDa	0,84068	18224	36861	0.99	0.54	1
326	2 PTHR34939:SF1 - PHOTOSYSTEM I REACTION CENTER SUBUNIT III, CHLOROPLASTIC (1 of 4)	Pp3c22_10850V3.1	26 kDa	0,84068	54673	26329	0.56	0.95	1
327	2 K00382 - dihydrolipoamide dehydrogenase (DLD, lpd, pdhD) (1 of 4)	Pp3c8_2050V3.1 (+2)	61 kDa	0,00000	18224	15797	0	0.55	0.94
328	2 PTHR23241:SF50 - LATE EMBRYOGENESIS ABUNDANT DOMAIN-CONTAINING PROTEIN-RELATED (1 of 2)	Pp3c4_18020V3.1	68 kDa	0,84068	0,00000	36861	0.98	0	1
329	2_3_7_8 K03251 - translation initiation factor 3 subunit D (EIF3D) (1 of 3)	Pp3c13_8400V3.1 (+2)	63 kDa	25220	54673	15797	1	0.98	0.97
330	2_3_4_5_6_7_8 K12890 - splicing factor, arginine/serine-rich 1/9 (SFRS1_9) (1 of 2)	Pp3c17_17620V3.1 (+3)	36 kDa	0,00000	10935	15797	0	1	1
331	2 K02930 - large subunit ribosomal protein L4e (RP-L4e, RPL4) (1 of 4)	Pp3c23_9380V3.1 (+6)	44 kDa	0,00000	72897	26329	0	1	1
332	2_3_4 K12896 - splicing factor, arginine/serine-rich 7 (SFRS7) (1 of 3)	Pp3c7_5100V3.1 (+11)	23 kDa	25220	10935	0,00000	1	1	0
333	2 PTHR24349:SF95 - CALCIUM-DEPENDENT PROTEIN KINASE 3 (1 of 3)	Pp3c12_21850V3.1	64 kDa	0,84068	10935	10532	0.98	1	0.96
334	2 K02995 - small subunit ribosomal protein S8e (RP-S8e, RPS8) (1 of 5)	Pp3c13_20020V3.1 (+2)	24 kDa	0,00000	72897	26329	0	1	1
335	2_3_4_5 K00549 - 5-methyltetrahydropteroyltriglutamate--homocysteine methyltransferase (metE) (1 of 3)	Pp3c26_7220V3.1	85 kDa	50441	0,00000	15797	1	0	1
336	2 K08916 - light-harvesting complex II chlorophyll a/b binding protein 5 (LHCB5) (1 of 4)	Pp3c26_12230V3.1 (+3)	32 kDa	58848	0,00000	0,00000	1	0	0
337	2_3_4 PTHR24349:SF95 - CALCIUM-DEPENDENT PROTEIN KINASE 3 (1 of 3)	Pp3c8_690V3.1	60 kDa	0,00000	72897	26329	0	0.99	1
338	2 K10398 - kinesin family member 11 (KIF11, EG5) (1 of 5)	Pp3c26_10570V3.1	115 kDa	0,84068	0,00000	42127	1	0	1
339	2_3 PF11371 - Protein of unknown function (DUF3172) (DUF3172) (1 of 2)	Pp3c8_19180V3.1	36 kDa	42034	0,00000	21063	1	0	1
340	2 PTHR23241:SF50 - LATE EMBRYOGENESIS ABUNDANT DOMAIN-CONTAINING PROTEIN-RELATED (1 of 2)	Pp3c4_23110V3.1	98 kDa	0,84068	0,00000	42127	0.9	0	1
341	2 K05863 - solute carrier family 25 (mitochondrial adenine nucleotide translocator), member 4/5/6/31 (SLC25A4S, ANT) (1 of 9)	Pp3c14_23440V3.1 (+5)	41 kDa	0,00000	91121	15797	0	1	1
342	3 K10393 - kinesin family member 2/24 (KIF2_24, MCAK) (1 of 3)	Pp3c10_6980V3.1 (+1)	123 kDa	50441	0,00000	15797	1	0	0.99
343	K15030 - translation initiation factor 3 subunit M (EIF3M) (1 of 3)	Pp3c14_18640V3.1 (+2)	47 kDa	0,00000	18224	42127	0	0.27	1
344	2 PTHR11638:SF90 - CHAPERONE PROTEIN CLPC2, CHLOROPLASTIC (1 of 4)	Pp3c5_23010V3.1 (+4)	103 kDa	25220	10935	0,00000	1	1	0
345	K00249 - acyl-CoA dehydrogenase (ACADM, acd) (1 of 2)	Pp3c22_4180V3.1 (+1)	93 kDa	0,00000	0,00000	47392	0	0	1
346	2_3_4_5 K14293 - importin subunit beta-1 (KPNB1) (1 of 2)	Pp3c7_5160V3.1	96 kDa	0,00000	0,00000	47392	0	0	1
347	(Bos taurus) 44 kDa protein	IPI:CON_00710250.3|ENSEMBL:ENSBTAP00000024466	44 kDa	0,00000	0,00000	0,00000	0	0	0
348	2_3_4 KOG1030//KOG1328 - Predicted Ca2+-dependent phospholipid-binding protein // Synaptic vesicle protein BAIAP3, involved in vesicle priming/regulation (1 of 1)	Pp3c10_11080V3.1	114 kDa	0,00000	16402	0,00000	0	1	0
349	2_3_4 PTHR11772//PTHR11772:SF14 - ASPARAGINE SYNTHETASE // SUBFAMILY NOT NAMED (1 of 2)	Pp3c1_21540V3.1	27 kDa	0,84068	54673	21063	0.98	1	1
350	2 K17267 - coatomer protein complex, subunit gamma (COPG) (1 of 3)	Pp3c27_4930V3.1 (+2)	99 kDa	33627	18224	15797	1	0.83	1
351	2 K10691 - E3 ubiquitin-protein ligase UBR4 (UBR4, ZUBR1) (1 of 2)	Pp3c11_22340V3.1	576 kDa	25220	0,00000	26329	1	0	1
352	2 2.3.2.2//2.6.1.2//2.6.1.4//2.6.1.44 - Gamma-glutamyltransferase / Glutamyl transpeptidase // Alanine transaminase / Glutamic--pyruvic transaminase // Glycine transaminase / Glycine aminotransferase // Alanine--glyoxylate transaminase / Alanine--glyoxylate aminotransferase (1 of 3)	Pp3c25_700V3.1 (+3)	53 kDa	33627	0,00000	15797	1	0	0.74
353	2 PTHR22912//PTHR22912:SF183 - DISULFIDE OXIDOREDUCTASE // SUBFAMILY NOT NAMED (1 of 2)	Pp3c8_10210V3.1 (+1)	50 kDa	0,00000	18224	21063	0	0.61	1
354	2 PTHR34803:SF2 - PHOTOSYSTEM I REACTION CENTER SUBUNIT XI, CHLOROPLASTIC (1 of 3)	Pp3c27_2310V3.1 (+5)	24 kDa	33627	54673	0,52658	0.95	1	0.64
355	2 K02997 - small subunit ribosomal protein S9e (RP-S9e, RPS9) (1 of 6)	Pp3c12_9190V3.1 (+7)	23 kDa	0,84068	10935	0,52658	0.86	1	0.66
356	2 K02932 - large subunit ribosomal protein L5e (RP-L5e, RPL5) (1 of 4)	Pp3c11_6420V3.1 (+7)	33 kDa	0,84068	54673	21063	0.91	0.99	1
357	photosystem II protein V [Physcomitrella patens]	NP_904183.1_cp	9 kDa	0,84068	91121	10532	0.3	1	1
358	4 K14318 - nuclear pore complex protein Nup88 (NUP88) (1 of 1)	Pp3c6_24520V3.1 (+3)	93 kDa	0,84068	18224	31595	0.58	0.65	1
359	2_3_4_5 K07200 - 5'-AMP-activated protein kinase, regulatory gamma subunit (PRKAG) (1 of 1)	Pp3c11_18670V3.1 (+2)	55 kDa	0,84068	18224	31595	0.99	0.32	1
360	2 PTHR36029:SF1 - PROTEIN TPLATE (1 of 3)	Pp3c10_18980V3.1	129 kDa	0,00000	36448	31595	0.1	1	1
361	2 PTHR10264:SF27 - STOMATIN-LIKE PROTEIN 2, MITOCHONDRIAL (1 of 1)	Pp3c14_5440V3.1	47 kDa	0,00000	36448	31595	0	1	1
362	2_3 K11594 - ATP-dependent RNA helicase DDX3X (DDX3X, bel) (1 of 4)	Pp3c1_40410V3.1 (+1)	67 kDa	42034	54673	0,00000	1	1	0
363	2 PTHR11759//PTHR11759:SF11 - 40S RIBOSOMAL PROTEIN S14/30S RIBOSOMAL PROTEIN S11 // SUBFAMILY NOT NAMED (1 of 1)	Pp3c15_22240V3.1 (+1)	16 kDa	0,00000	10935	10532	0	1	1
364	2_3_4 PTHR10264//PTHR10264:SF93 - BAND 7 PROTEIN-RELATED // SUBFAMILY NOT NAMED (1 of 1)	Pp3c5_22340V3.1	32 kDa	0,00000	54673	26329	0	0.98	0.99
365	2 no annotation	Pp3c3_29320V3.1	57 kDa	50441	0,00000	10532	1	0	0.98
366	PTHR22814:SF105 - HEAVY METAL TRANSPORT/DETOXIFICATION DOMAIN-CONTAINING PROTEIN (1 of 59)	Pp3c25_11400V3.2 (+1)	31 kDa	0,00000	0,00000	36861	0	0.15	1
367	3_4_5_6_7 K12616 - enhancer of mRNA-decapping protein 4 (EDC4) (1 of 6)	Pp3c15_3440V3.1 (+3)	165 kDa	33627	0,00000	21063	0.99	0	1
368	2 PTHR13743//PTHR13743:SF83 - BEIGE/BEACH-RELATED // SUBFAMILY NOT NAMED (1 of 1)	Pp3c20_23460V3.1 (+5)	378 kDa	42034	0,00000	15797	0.39	0	0.99
369	13 PTHR15241 - TRANSFORMER-2-RELATED (1 of 4)	Pp3c1_27480V3.10 (+3)	25 kDa	0,00000	91121	15797	0.15	1	0.99
370	2 K06215 - pyridoxal 5'-phosphate synthase pdxS subunit (pdxS, pdx1) (1 of 4)	Pp3c27_4290V3.1	34 kDa	0,00000	0,00000	42127	0	0	1
371	2 K02987 - small subunit ribosomal protein S4e (RP-S4e, RPS4) (1 of 7)	Pp3c1_8290V3.1	30 kDa	0,00000	14579	0,00000	0	1	0
372	2_3_4_5_6_7_8 PTHR13222 - CGTHBA PROTEIN -14 GENE PROTEIN (1 of 2)	Pp3c22_15890V3.1	131 kDa	67254	0,00000	0,00000	1	0	0
373	3 PF04755 - PAP_fibrillin (PAP_fibrillin) (1 of 15)	Pp3c10_14100V3.1 (+2)	35 kDa	0,84068	18224	10532	0.89	0.99	1
374	2 K13199 - plasminogen activator inhibitor 1 RNA-binding protein (SERBP1) (1 of 4)	Pp3c2_30970V3.1	44 kDa	0,84068	18224	15797	0.47	0.9	1
375	10_11_2_3_4_5_8_9 PTHR11731//PTHR11731:SF124 - PROTEASE FAMILY S9B,C DIPEPTIDYL-PEPTIDASE IV-RELATED // SUBFAMILY NOT NAMED (1 of 3)	Pp3c12_21080V3.1 (+1)	85 kDa	16814	36448	15797	1	1	1
376	K14948 - polypyrimidine tract-binding protein 2 (PTBP2, NPTB) (1 of 2)	Pp3c14_17110V3.1 (+5)	52 kDa	25220	18224	15797	1	0.24	1
377	2 K14564 - nucleolar protein 56 (NOP56) (1 of 2)	Pp3c16_5220V3.1 (+1)	65 kDa	16814	18224	21063	1	0.77	1
378	ATP synthase CF0 B subunit [Physcomitrella patens]	NP_904217.1_cp (+3)	21 kDa	0,84068	72897	10532	0.7	1	0.95
379	2 K08902 - photosystem II Psb27 protein (psb27) (1 of 1)	Pp3c9_26020V3.1	20 kDa	16814	54673	10532	1	1	0.63
380	2 PTHR15204 - SCYTHE/BAT3 (1 of 2)	Pp3c1_29440V3.1 (+12)	113 kDa	25220	18224	15797	1	0.3	1
381	photosystem I subunit VII [Physcomitrella patens]	NP_904239.1_cp	9 kDa	25220	54673	0,52658	0.96	1	0.63
382	2_3 K07513 - acetyl-CoA acyltransferase 1 (ACAA1) (1 of 2)	Pp3c10_19260V3.1 (+1)	49 kDa	25220	36448	10532	1	0.98	1
383	2 PTHR12652:SF16 - PEROXISOMAL MEMBRANE PROTEIN 11C-RELATED (1 of 2)	Pp3c19_20730V3.1	27 kDa	16814	36448	15797	1	0.84	1
384	2 3.4.24.15 - Thimet oligopeptidase / Soluble metalloendopeptidase (1 of 2)	Pp3c19_17580V3.1	77 kDa	16814	36448	15797	0.96	1	1
385	3 no annotation	Pp3c7_3230V3.1 (+1)	290 kDa	33627	0,00000	10532	1	0	0.74
386	3 PTHR14445 - GRB10 INTERACTING GYF PROTEIN (1 of 3)	Pp3c12_12950V3.1 (+1)	223 kDa	25220	0,00000	21063	1	0	1
387	2 K04499 - RuvB-like protein 1 (pontin 52) (RUVBL1, RVB1, INO80H) (1 of 1)	Pp3c16_21430V3.1	50 kDa	0,84068	18224	26329	0.99	0.25	1
388	2_3_4 PF08263 - Leucine rich repeat N-terminal domain (LRRNT_2) (1 of 120)	Pp3c19_8660V3.1	33 kDa	0,00000	72897	15797	0	1	1
389	2 K11940 - heat shock protein HspQ (hspQ) (1 of 1)	Pp3c7_3960V3.1	39 kDa	25220	0,00000	21063	1	0	1
390	2 PTHR10516:SF319 - PEPTIDYL-PROLYL CIS-TRANS ISOMERASE FKBP18, CHLOROPLASTIC (1 of 1)	Pp3c25_1450V3.1 (+1)	33 kDa	0,00000	36448	26329	0	1	1
391	2_3_4_5_6_7 no annotation	Pp3c23_21590V3.1	117 kDa	25220	0,00000	21063	1	0	1
392	2 K12860 - pre-mRNA-splicing factor CDC5/CEF1 (CDC5L, CDC5, CEF1) (1 of 1)	Pp3c3_17580V3.1	92 kDa	16814	0,00000	26329	1	0	1
393	2 PTHR12100 - SEC10 (1 of 2)	Pp3c7_5960V3.1 (+3)	90 kDa	0,00000	18224	31595	0	0.99	1
394	2 PTHR32382:SF0 - FASCICLIN-LIKE ARABINOGALACTAN PROTEIN 4 (1 of 3)	Pp3c26_5590V3.1	33 kDa	0,84068	0,00000	31595	0.99	0	1
395	2_3 PTHR23084//PTHR23084:SF155 - PHOSPHATIDYLINOSITOL-4-PHOSPHATE 5-KINASE RELATED // SUBFAMILY NOT NAMED (1 of 1)	Pp3c14_2260V3.1	98 kDa	25220	0,00000	21063	1	0	1
396	2 PTHR32093:SF23 - LEUCINE-RICH REPEAT EXTENSIN-LIKE PROTEIN 3-RELATED (1 of 1)	Pp3c4_3520V3.1	70 kDa	33627	0,00000	15797	1	0	0.96
397	2_3 K02991 - small subunit ribosomal protein S6e (RP-S6e, RPS6) (1 of 4)	Pp3c15_25780V3.1 (+3)	28 kDa	0,84068	0,00000	31595	0.93	0	1
398	PTHR11489 - 40S RIBOSOMAL PROTEIN SA (1 of 6)	Pp3c14_15670V3.1 (+8)	33 kDa	0,00000	36448	26329	0	0.86	1
399	2 K00830 - alanine-glyoxylate transaminase / serine-glyoxylate transaminase / serine-pyruvate transaminase (AGXT) (1 of 3)	Pp3c21_12100V3.1 (+1)	44 kDa	0,00000	0,00000	21063	0	0	1
400	2 K03238 - translation initiation factor 2 subunit 2 (EIF2S2) (1 of 2)	Pp3c27_190V3.1 (+3)	31 kDa	0,00000	54673	15797	0.1	0.36	1
401	(Bos taurus) Bovine serum albumin precursor	IPI:CON_00708398.1|SWISS-PROT:P02769	69 kDa	0,00000	0,00000	31595	0	0	1
402	2 K12614 - ATP-dependent RNA helicase DDX6/DHH1 (DDX6, RCK, DHH1) (1 of 2)	Pp3c11_17170V3.1 (+1)	53 kDa	0,00000	18224	31595	0	0.38	1
403	2_3_4 PTHR10353:SF33 - BETA-GLUCOSIDASE-LIKE SFR2, CHLOROPLASTIC (1 of 2)	Pp3c3_16780V3.1	89 kDa	33627	0,00000	15797	1	0	1
404	2 no annotation	Pp3c3_3220V3.1	35 kDa	0,00000	0,00000	36861	0	0	1
405	2 K14312 - nuclear pore complex protein Nup155 (NUP155, NUP170, NUP157) (1 of 2)	Pp3c8_3720V3.1	165 kDa	0,00000	0,00000	36861	0	0	1
406	2_3_4_5 PF07470 - Glycosyl Hydrolase Family 88 (Glyco_hydro_88) (1 of 5)	Pp3c20_10830V3.1 (+1)	46 kDa	0,84068	18224	21063	0.99	0.99	1
407	2_3_4_5 PTHR15371:SF1 - OUTER ENVELOPE PORE PROTEIN 16-2, CHLOROPLASTIC (1 of 4)	Pp3c3_28050V3.1 (+2)	16 kDa	0,84068	72897	0,52658	0.99	1	0.99
408	2_3_4 1.1.3.9 - Galactose oxidase / Beta-galactose oxidase (1 of 36)	Pp3c16_1160V3.1	61 kDa	25220	36448	0,52658	1	1	0.97
409	2 PTHR12815:SF18 - PROTEIN TOC75-3, CHLOROPLASTIC-RELATED (1 of 4)	Pp3c5_23090V3.1 (+2)	91 kDa	0,84068	18224	21063	0.99	0.99	1
410	2_3 PTHR32444:SF13 - COMITIN (1 of 5)	Pp3c21_15660V3.1 (+1)	48 kDa	16814	36448	10532	0.98	0.9	0.99
411	2 K12816 - pre-mRNA-processing factor 17 (CDC40, PRP17) (1 of 1)	Pp3c5_27650V3.1	67 kDa	16814	18224	15797	1	0.7	1
412	PTHR22814:SF105 - HEAVY METAL TRANSPORT/DETOXIFICATION DOMAIN-CONTAINING PROTEIN (1 of 59)	Pp3c6_3870V3.1 (+1)	31 kDa	25220	18224	10532	1	0.64	0.99
413	2_3_4 PTHR21426:SF12 - EXOCYST COMPLEX COMPONENT 8 (1 of 7)	Pp3c9_2250V3.1	88 kDa	0,00000	18224	21063	0	0.74	1
414	2_3_4_5_6 K05894 - 12-oxophytodienoic acid reductase (OPR) (1 of 7)	Pp3c3_2130V3.1	44 kDa	16814	18224	10532	1	0.23	1
415	2_3 PTHR10909:SF11 - ACYL-COENZYME A OXIDASE-LIKE PROTEIN (1 of 2)	Pp3c13_22370V3.1 (+3)	76 kDa	0,84068	0,00000	26329	0.99	0.08	1
416	2_3_4_5_6_8 PTHR22967//PTHR22967:SF60 - SERINE/THREONINE PROTEIN KINASE // SUBFAMILY NOT NAMED (1 of 1)	Pp3c19_20230V3.1 (+1)	76 kDa	16814	18224	15797	1	0.35	1
417	2 K02145 - V-type H+-transporting ATPase subunit A (ATPeV1A, ATP6A) (1 of 3)	Pp3c20_16000V3.1 (+3)	69 kDa	0,84068	72897	0,00000	0.95	1	0
418	2 K08907 - light-harvesting complex I chlorophyll a/b binding protein 1 (LHCA1) (1 of 1)	Pp3c13_14980V3.1 (+6)	26 kDa	0,00000	36448	21063	0	1	1
419	2 K00162 - pyruvate dehydrogenase E1 component beta subunit (PDHB, pdhB) (1 of 3)	Pp3c24_19300V3.1 (+4)	44 kDa	0,84068	0,00000	26329	0.94	0	1
420	2 K06630 - 14-3-3 protein epsilon (YWHAE) (1 of 11)	Pp3c23_10780V3.1 (+3)	29 kDa	0,00000	36448	21063	0	1	1
421	2_3 K02469 - DNA gyrase subunit A [EC:5.99.1.3] (gyrA) (1 of 1)	Pp3c8_18800V3.1	112 kDa	25220	0,00000	15797	1	0	1
422	2_3_4 K17732 - mitochondrial-processing peptidase subunit beta [EC:3.4.24.64] (PMPCB, MAS1) (1 of 1)	Pp3c16_17660V3.1	56 kDa	16814	72897	0,00000	1	1	0
423	2_3_5 PTHR22924 - LEGHEMOGLOBIN-RELATED (1 of 2)	Pp3c22_15040V3.1 (+1)	20 kDa	0,84068	91121	0,00000	1	1	0
424	2 K03695 - ATP-dependent Clp protease ATP-binding subunit ClpB (clpB) (1 of 4)	Pp3c24_9060V3.1 (+2)	115 kDa	25220	0,00000	15797	1	0	1
425	2 K08901 - photosystem II oxygen-evolving enhancer protein 3 (psbQ) (1 of 3)	Pp3c5_4110V3.1	25 kDa	0,00000	54673	15797	0	0.99	1
426	2 KOG3070 - Predicted RNA-binding protein containing PIN domain and invovled in translation or RNA processing (1 of 3)	Pp3c6_23240V3.1	20 kDa	16814	72897	0,00000	1	1	0
427	2 KOG1603 - Copper chaperone (1 of 67)	Pp3c1_20630V3.1	20 kDa	0,00000	91121	0,52658	0	1	0.99
428	2 K12874 - intron-binding protein aquarius (AQR) (1 of 1)	Pp3c21_9820V3.1	160 kDa	0,84068	0,00000	26329	0.99	0	1
429	2_3_4_5_6 PTHR10751:SF2 - GUANYLATE-BINDING PROTEIN (1 of 4)	Pp3c3_11940V3.1	123 kDa	16814	0,00000	21063	1	0	1
430	2 PF06792 - Uncharacterised protein family (UPF0261) (UPF0261) (1 of 1)	Pp3c20_8030V3.1	79 kDa	0,00000	18224	21063	0	0.54	1
431	2 PTHR24351:SF81 - PHOTOTROPIN-2 (1 of 6)	Pp3c7_12190V3.1	123 kDa	0,84068	0,00000	26329	0.98	0	1
432	2_4_5 KOG1103 - Predicted coiled-coil protein (1 of 1)	Pp3c14_13150V3.1 (+1)	113 kDa	42034	0,00000	0,52658	1	0	0.98
433	acetyl-CoA carboxylase beta subunit [Physcomitrella patens]	NP_904193.1_cp	36 kDa	25220	0,00000	15797	0.94	0	1
434	2_3_4_5_6 PTHR33477:SF3 - EMB (1 of 3)	Pp3c2_7230V3.1	76 kDa	0,84068	0,00000	26329	0.91	0	1
435	2_3 K00549 - 5-methyltetrahydropteroyltriglutamate--homocysteine methyltransferase (metE) (1 of 3)	Pp3c18_21210V3.1 (+1)	85 kDa	42034	18224	0,00000	1	0.82	0
436	2 K02694 - photosystem I subunit III (psaF) (1 of 2)	Pp3c11_18230V3.1 (+1)	26 kDa	0,84068	91121	0,00000	0.73	1	0
437	2 PTHR31238:SF46 - GERMIN-LIKE PROTEIN SUBFAMILY T MEMBER 1-RELATED (1 of 4)	Pp3c26_1520V3.1 (+3)	24 kDa	0,00000	18224	26329	0	0.73	1
438	2 PF00560//PF08263 - Leucine Rich Repeat (LRR_1) // Leucine rich repeat N-terminal domain (LRRNT_2) (1 of 5)	Pp3c21_19160V3.1	43 kDa	0,00000	0,00000	26329	0	0	1
439	3 K13098 - RNA-binding protein FUS (TLS, FUS) (1 of 2)	Pp3c12_3430V3.1	34 kDa	16814	0,00000	21063	1	0	1
440	2 PTHR14194:SF38 - PROTEIN PLASTID TRANSCRIPTIONALLY ACTIVE 16 (1 of 1)	Pp3c1_14800V3.1	67 kDa	0,00000	10935	0,00000	0	1	0
441	2_3 PTHR31321:SF8 - PECTINESTERASE 8-RELATED (1 of 15)	Pp3c25_3840V3.1	40 kDa	0,00000	0,00000	26329	0	0	0.99
442	2_3 K13126 - polyadenylate-binding protein (PABPC) (1 of 3)	Pp3c14_4340V3.1	70 kDa	0,00000	91121	0,52658	0	1	0.97
443	2 no annotation	Pp3c14_21030V3.1 (+1)	108 kDa	0,00000	0,00000	31595	0	0	1
444	PTHR32010:SF6 - PHOTOSYSTEM II STABILITY/ASSEMBLY FACTOR HCF136, CHLOROPLASTIC (1 of 2)	Pp3c15_7930V3.1 (+3)	54 kDa	0,00000	0,00000	31595	0	0	1
445	2 K01051 - pectinesterase (E3.1.1.11) (1 of 44)	Pp3c5_12660V3.1	40 kDa	0,00000	0,00000	31595	0	0	1
446	2 PTHR19139//PTHR19139:SF174 - AQUAPORIN TRANSPORTER // SUBFAMILY NOT NAMED (1 of 1)	Pp3c13_18810V3.1	31 kDa	0,00000	10935	0,00000	0	1	0
447	2 2.7.11.1 - Non-specific serine/threonine protein kinase / Threonine-specific protein kinase (1 of 736)	Pp3c23_17090V3.1	111 kDa	0,00000	0,00000	31595	0	0	1
448	2 PTHR11540:SF27 - MALATE DEHYDROGENASE, GLYOXYSOMAL-RELATED (1 of 2)	REVERSE_Pp3c1_7380V3.1-DECOY	38 kDa	0,00000	0,00000	0,00000	0	0	0
449	2 K02692 - photosystem I subunit II (psaD) (1 of 4)	Pp3c13_2310V3.1	23 kDa	50441	0,00000	0,00000	1	0	0
450	2 K14297 - nuclear pore complex protein Nup98-Nup96 (NUP98, ADAR2, NUP116) (1 of 2)	Pp3c26_7720V3.1	204 kDa	0,84068	18224	15797	0.97	0.99	1
451	2 K12876 - RNA-binding protein 8A (RBM8A, Y14) (1 of 2)	Pp3c11_21740V3.1 (+5)	23 kDa	0,84068	54673	0,52658	0.99	1	0.99
452	2_3_4_5_9 PTHR23429//PTHR23429:SF6 - GLUCOSE-6-PHOSPHATE 1-DEHYDROGENASE G6PD // SUBFAMILY NOT NAMED (1 of 3)	Pp3c20_10460V3.1 (+3)	60 kDa	0,84068	18224	15797	0.99	1	1
453	2 K08901 - photosystem II oxygen-evolving enhancer protein 3 (psbQ) (1 of 3)	Pp3c13_6570V3.1	24 kDa	0,84068	36448	10532	0.89	1	1
454	2_3 PTHR31356:SF6 - THYLAKOID LUMENAL 29 KDA PROTEIN, CHLOROPLASTIC (1 of 2)	Pp3c1_18860V3.1	38 kDa	0,84068	18224	15797	0.93	0.89	1
455	2_3 PTHR24096:SF221 - PROTEIN ACS-13, ISOFORM C (1 of 5)	Pp3c21_2490V3.1 (+5)	78 kDa	0,84068	36448	10532	0.78	1	1
456	PTHR34195:SF2 - PHOTOSYSTEM I REACTION CENTER SUBUNIT PSAK, CHLOROPLASTIC (1 of 3)	Pp3c13_10520V3.1 (+2)	12 kDa	0,84068	36448	10532	0.74	0.99	0.98
457	2 no annotation	Pp3c23_11620V3.1	32 kDa	0,84068	18224	15797	0.99	0.69	1
458	2 PTHR10693 - RAS GTPASE-ACTIVATING PROTEIN-BINDING PROTEIN (1 of 6)	Pp3c5_17310V3.1	65 kDa	0,84068	18224	15797	0.64	0.89	1
459	2 PTHR10909:SF317 - ACYL-COENZYME A OXIDASE 2, PEROXISOMAL (1 of 2)	Pp3c5_8300V3.1 (+1)	78 kDa	25220	18224	0,52658	1	0.35	0.98
460	2 PTHR19241:SF262 - ABC TRANSPORTER G FAMILY MEMBER 7 (1 of 3)	Pp3c14_1930V3.1 (+4)	74 kDa	16814	0,00000	15797	0.96	0	1
461	2 PTHR12375//PTHR12375:SF32 - RNA-BINDING PROTEIN LUC7-RELATED // SUBFAMILY NOT NAMED (1 of 2)	Pp3c25_5550V3.1 (+11)	52 kDa	25220	0,00000	10532	1	0	1
462	2 PTHR19211:SF7 - ABC TRANSPORTER-RELATED PROTEIN (1 of 1)	Pp3c2_25580V3.1 (+7)	73 kDa	0,84068	0,00000	21063	0.93	0	1
463	KOG0106//KOG0131 - Alternative splicing factor SRp55/B52/SRp75 (RRM superfamily) // Splicing factor 3b, subunit 4 (1 of 5)	Pp3c1_33600V3.1 (+7)	47 kDa	0,84068	54673	0,52658	0.99	1	0.91
464	2 K12867 - pre-mRNA-splicing factor SYF1 (SYF1, XAB2) (1 of 1)	Pp3c1_10210V3.1	106 kDa	16814	0,00000	15797	1	0	1
465	PF07001 - BAT2 N-terminus (BAT2_N) (1 of 5)	Pp3c4_23740V3.1 (+6)	189 kDa	25220	0,00000	10532	1	0	1
466	2 PF07223 - Protein of unknown function (DUF1421) (DUF1421) (1 of 4)	Pp3c24_13440V3.1	70 kDa	0,84068	0,00000	21063	1	0	1
467	2_3_4_5_6 PF06414 - Zeta toxin (Zeta_toxin) (1 of 1)	Pp3c2_3490V3.1	59 kDa	16814	0,00000	15797	1	0	1
468	2 PTHR16036:SF2 - ANKYRIN REPEAT AND ZINC FINGER DOMAIN-CONTAINING PROTEIN 1 (1 of 1)	Pp3c3_38070V3.1 (+1)	74 kDa	16814	0,00000	15797	1	0	1
469	2 1.10.3.2//1.10.3.3 - Laccase / Urishiol oxidase // L-ascorbate oxidase / Ascorbase (1 of 4)	Pp3c4_23580V3.1 (+1)	64 kDa	33627	18224	0,00000	1	0.99	0
470	4.1.1.39 - Ribulose-bisphosphate carboxylase / RuBP carboxylase (1 of 33)	Pp3c13_15786V3.2 (+5)	42 kDa	0,00000	72897	0,52658	0	1	0.99
471	2 no annotation	Pp3c15_2570V3.1	39 kDa	0,00000	72897	0,52658	0	1	0.98
472	2_3_4 K00134 - glyceraldehyde 3-phosphate dehydrogenase (GAPDH, gapA) (1 of 10)	Pp3c21_9380V3.1 (+1)	37 kDa	0,00000	0,00000	15797	0	0	1
473	K02873 - large subunit ribosomal protein L13e (RP-L13e, RPL13) (1 of 5)	Pp3c1_26280V3.1 (+6)	32 kDa	0,00000	72897	0,52658	0	1	0.99
474	3 KOG0964//KOG0978//KOG4593 - Structural maintenance of chromosome protein 3 (sister chromatid cohesion complex Cohesin, subunit SMC3) // E3 ubiquitin ligase involved in syntaxin degradation // Mitotic checkpoint protein MAD1 (1 of 1)	Pp3c11_18720V3.1 (+2)	115 kDa	0,84068	0,00000	21063	0.97	0	1
475	2_3 2.3.3.1 - Citrate (Si)-synthase / Citrate oxaloacetate-lyase ((pro-3S)-CH(2)COO->acetyl-CoA) (1 of 3)	Pp3c12_7740V3.1 (+1)	57 kDa	0,84068	0,00000	21063	0.97	0	1
476	2 PTHR23152//PTHR23152:SF8 - 2-OXOGLUTARATE DEHYDROGENASE // SUBFAMILY NOT NAMED (1 of 1)	Pp3c23_7750V3.1 (+1)	118 kDa	25220	0,00000	10532	1	0	0.96
477	3 PTHR22835//PTHR22835:SF134 - ZINC FINGER FYVE DOMAIN CONTAINING PROTEIN // SUBFAMILY NOT NAMED (1 of 5)	Pp3c10_11150V3.1 (+1)	43 kDa	0,00000	72897	0,52658	0	1	0.92
478	3 PTHR31515:SF0 - TRANSMEMBRANE PROTEIN (1 of 2)	Pp3c16_6520V3.1 (+4)	92 kDa	16814	0,00000	15797	1	0	0.92
479	2_3_4_5_6 PTHR24089:SF92 - MITOCHONDRIAL SUBSTRATE CARRIER FAMILY PROTEIN B (1 of 1)	Pp3c10_6880V3.1	49 kDa	0,00000	18224	21063	0	0.92	1
480	2_3_6_7 PTHR24096:SF221 - PROTEIN ACS-13, ISOFORM C (1 of 5)	Pp3c22_7980V3.1 (+1)	78 kDa	0,00000	72897	0,52658	0	1	0.9
481	K13162 - poly(rC)-binding protein 2/3/4 (PCBP2_3_4) (1 of 3)	Pp3c14_5750V3.1 (+19)	56 kDa	0,84068	0,00000	21063	0.49	0	1
482	2 PTHR11584:SF316 - SERINE/THREONINE-PROTEIN KINASE STN7, CHLOROPLASTIC (1 of 3)	Pp3c26_5140V3.1	67 kDa	0,84068	0,00000	21063	0.66	0	1
483	2 K06110 - exocyst complex component 3 (EXOC3, SEC6L1) (1 of 1)	Pp3c8_3920V3.1	85 kDa	0,00000	18224	21063	0	0.62	1
484	PTHR10774 - EXTENDED SYNAPTOTAGMIN-RELATED (1 of 32)	Pp3c6_180V3.1 (+1)	30 kDa	0,00000	72897	0,52658	0	1	0.59
485	2 PTHR24115:SF449 - MICROTUBULE BASED KINESIN MOTOR PROTEIN (1 of 3)	Pp3c4_24010V3.1	150 kDa	16814	0,00000	15797	1	0	1
486	2 PF00018 - SH3 domain (SH3_1) (1 of 1)	Pp3c15_18470V3.1	128 kDa	0,84068	0,00000	21063	0.44	0	1
487	2 PTHR24031:SF181 - DEAD-BOX ATP-DEPENDENT RNA HELICASE 50 (1 of 1)	Pp3c13_13090V3.1	114 kDa	0,00000	0,00000	26329	0	0	1
488	2_3_4_5_6 1.10.3.1 - Catechol oxidase / Tyrosinase (1 of 11)	Pp3c23_21230V3.1 (+1)	62 kDa	0,84068	72897	0,00000	0.38	1	0
489	3 PTHR32518:SF3 - 4-ALPHA-GLUCANOTRANSFERASE DPE2 (1 of 1)	Pp3c15_25660V3.1 (+1)	115 kDa	42034	0,00000	0,00000	1	0	0.17
490	2_3_4_5 5.4.3.8 - Glutamate-1-semialdehyde 2,1-aminomutase / Glutamate-1-semialdehyde aminotransferase (1 of 2)	Pp3c27_4150V3.1	51 kDa	0,00000	0,00000	0,52658	0	0	0.48
491	(Bos taurus) Hemoglobin subunit beta	IPI:CON_00716455.1|SWISS-PROT:P02070 (+1)	16 kDa	0,00000	0,00000	26329	0.11	0	1
492	2 K02693 - photosystem I subunit IV (psaE) (1 of 3)	Pp3c20_640V3.1	20 kDa	0,00000	91121	0,00000	0	1	0
493	2 PTHR24031:SF155 - DEAD-BOX ATP-DEPENDENT RNA HELICASE 3, CHLOROPLASTIC (1 of 4)	Pp3c2_2520V3.1	90 kDa	0,00000	0,00000	26329	0	0	1
494	2 K03243 - translation initiation factor 5B (EIF5B) (1 of 1)	Pp3c4_28500V3.1	159 kDa	0,00000	0,00000	26329	0	0	1
495	2 K03247 - translation initiation factor 3 subunit H (EIF3H) (1 of 2)	Pp3c25_2440V3.1 (+2)	39 kDa	0,00000	0,00000	26329	0	0	1
496	2_3 no annotation	Pp3c10_4380V3.1 (+1)	20 kDa	0,00000	91121	0,00000	0	1	0
497	2_3_4 PTHR10338//PTHR10338:SF114 - VON WILLEBRAND FACTOR, TYPE A DOMAIN CONTAINING // SUBFAMILY NOT NAMED (1 of 3)	Pp3c16_3290V3.1	80 kDa	0,00000	91121	0,00000	0	1	0
498	2_3_4_5 no annotation	Pp3c23_16950V3.1	52 kDa	0,00000	91121	0,00000	0	1	0
499	2 K07375 - tubulin beta (TUBB) (1 of 10)	Pp3c5_20100V3.1 (+3)	59 kDa	0,00000	91121	0,00000	0	1	0
500	2 PTHR11540:SF14 - MALATE DEHYDROGENASE, CHLOROPLASTIC (1 of 3)	Pp3c14_9020V3.1 (+1)	43 kDa	0,00000	0,00000	0,00000	0	0	0
501	8_9 PTHR10774//PTHR10774:SF82 - EXTENDED SYNAPTOTAGMIN-RELATED // SUBFAMILY NOT NAMED (1 of 3)	Pp3c2_31020V3.10 (+3)	86 kDa	0,00000	0,00000	26329	0	0	1
502	2 K11338 - RuvB-like protein 2 [EC:3.6.4.12] (RUVBL2, RVB2, INO80J) (1 of 1)	Pp3c14_1470V3.1 (+1)	52 kDa	0,84068	18224	10532	0.97	0.99	1
503	2 PTHR11817:SF4 - PYRUVATE KINASE (1 of 4)	Pp3c19_19570V3.1 (+2)	57 kDa	0,84068	36448	0,52658	0.99	1	0.99
504	2 K01961 - acetyl-CoA carboxylase, biotin carboxylase subunit (accC) (1 of 3)	Pp3c24_4640V3.1 (+2)	60 kDa	16814	18224	0,52658	1	0.82	0.99
505	2 K16278 - E3 ubiquitin-protein ligase HOS1 [EC:6.3.2.19] (HOS1) (1 of 1)	Pp3c24_4970V3.1 (+1)	108 kDa	0,84068	18224	10532	0.96	0.73	1
506	2 K12900 - FUS-interacting serine-arginine-rich protein 1 (FUSIP1) (1 of 4)	Pp3s152_10V3.1	42 kDa	0,84068	18224	10532	0.99	0.97	1
507	2 no annotation	Pp3c26_4030V3.1	22 kDa	0,84068	18224	10532	0.75	0.76	1
508	K02729 - 20S proteasome subunit alpha 5 (PSMA5) (1 of 3)	Pp3c14_23290V3.1 (+3)	26 kDa	16814	18224	0,52658	1	0.76	0.73
509	2 PTHR10788:SF6 - BCDNA.GH08860 (1 of 2)	Pp3c5_17730V3.1 (+1)	118 kDa	0,84068	18224	10532	0.95	0.46	1
510	2 PTHR17630//PTHR17630:SF32 - DIENELACTONE HYDROLASE // SUBFAMILY NOT NAMED (1 of 1)	Pp3c16_5740V3.1	36 kDa	0,84068	36448	0,52658	0.41	0.99	0.99
511	K08908 - light-harvesting complex I chlorophyll a/b binding protein 2 (LHCA2) (1 of 7)	Pp3c10_25360V3.1 (+5)	29 kDa	0,00000	54673	0,52658	0	1	0.99
512	2 PTHR31388:SF44 - PEROXIDASE 40 (1 of 5)	Pp3c4_23500V3.1	37 kDa	0,00000	18224	15797	0	0.98	0.99
513	2 PTHR10264:SF69 - HYPERSENSITIVE-INDUCED RESPONSE PROTEIN 4 (1 of 2)	Pp3c5_9960V3.1	32 kDa	0,84068	36448	0,52658	0.24	0.99	0.99
514	2 PTHR21736:SF23 - PROTEIN OBERON 4 (1 of 1)	Pp3c16_12370V3.1	118 kDa	16814	0,00000	10532	1	0	0.97
515	2 PTHR24089:SF266 - MITOCHONDRIAL DICARBOXYLATE/TRICARBOXYLATE TRANSPORTER DTC (1 of 3)	Pp3c12_25000V3.1 (+3)	33 kDa	0,00000	18224	15797	0	0.84	1
516	2 no annotation	Pp3c16_16770V3.1 (+9)	21 kDa	0,84068	54673	0,00000	0.93	1	0
517	2_3_4_5_6 3.2.1.177//3.2.1.20 - Alpha-D-xyloside xylohydrolase / Alpha-xylosidase // Alpha-glucosidase / Maltase-glucoamylase (1 of 11)	Pp3c1_18110V3.1	102 kDa	0,84068	0,00000	15797	0.99	0.1	1
518	2 K17301 - coatomer, subunit beta (COPB1, SEC26) (1 of 3)	Pp3c25_10770V3.1 (+2)	106 kDa	25220	0,00000	0,52658	1	0	0.72
519	2_9 PTHR32093:SF39 - MUCIN-12 (1 of 1)	Pp3c19_4390V3.1 (+4)	199 kDa	16814	0,00000	10532	1	0	1
520	K12842 - U2-associated protein SR140 (SR140) (1 of 3)	Pp3c23_11510V3.1 (+2)	124 kDa	16814	0,00000	10532	1	0	1
521	2 K17785 - mitofilin (IMMT, FCJ1, MNOS2) (1 of 1)	Pp3c3_27510V3.1 (+2)	87 kDa	0,84068	0,00000	10532	0.64	0	1
522	2 PTHR11527:SF158 - 17.6 KDA CLASS I HEAT SHOCK PROTEIN 1-RELATED (1 of 6)	Pp3c8_8490V3.1 (+3)	17 kDa	25220	18224	0,00000	1	1	0
523	2_3 K14298 - mRNA export factor (RAE1, GLE2) (1 of 1)	Pp3c18_21020V3.1 (+1)	38 kDa	0,00000	18224	15797	0	0.99	1
524	2 PTHR11260:SF144 - F21J9.4 (1 of 5)	Pp3c14_19170V3.1	37 kDa	0,00000	36448	10532	0	1	0.99
525	2 PTHR37736:SF1 - GENOMIC DNA, CHROMOSOME 3, P1 CLONE:MSD24 (1 of 3)	Pp3c16_590V3.1	63 kDa	0,84068	0,00000	15797	0.99	0	1
526	2 K02937 - large subunit ribosomal protein L7e (RP-L7e, RPL7) (1 of 6)	Pp3c2_5820V3.1	28 kDa	0,00000	36448	10532	0	1	1
527	2 K13150 - coilin (COIL, CLN80) (1 of 1)	Pp3c16_2520V3.1 (+1)	92 kDa	16814	0,00000	10532	0.99	0	1
528	2 K03013 - DNA-directed RNA polymerases I, II, and III subunit RPABC1 (RPB5, POLR2E) (1 of 2)	Pp3c10_21990V3.1 (+1)	25 kDa	16814	0,00000	10532	0.97	0	1
529	PTHR18937//PTHR18937:SF229 - STRUCTURAL MAINTENANCE OF CHROMOSOMES SMC FAMILY MEMBER // SUBFAMILY NOT NAMED (1 of 4)	Pp3c16_15490V3.1	64 kDa	0,00000	18224	15797	0	0.99	1
530	2 PTHR10826:SF1 - COMPLEMENT COMPONENT 1 Q SUBCOMPONENT-BINDING PROTEIN, MITOCHONDRIAL (1 of 1)	Pp3c12_23320V3.1	28 kDa	0,84068	54673	0,00000	0.96	1	0
531	2 K15133 - mediator of RNA polymerase II transcription subunit 17 (MED17) (1 of 1)	Pp3c3_25450V3.1 (+2)	67 kDa	0,84068	0,00000	15797	0.94	0	1
532	2_3_4 PTHR10994:SF77 - RETICULON-LIKE PROTEIN B10-RELATED (1 of 6)	Pp3c3_26400V3.1 (+2)	26 kDa	0,84068	54673	0,00000	0.91	1	0
533	2 no annotation	Pp3c26_14380V3.1	17 kDa	0,84068	54673	0,00000	0.9	1	0
534	3 KOG0101 - Molecular chaperones HSP70/HSC70, HSP70 superfamily (1 of 1)	Pp3c7_26460V3.1 (+1)	189 kDa	16814	0,00000	10532	0.89	0	1
535	2 1.1.3.9 - Galactose oxidase / Beta-galactose oxidase (1 of 36)	Pp3c3_1540V3.1	58 kDa	25220	0,00000	0,52658	1	0	0.86
536	KOG4674 - Uncharacterized conserved coiled-coil protein (1 of 6)	Pp3c5_19700V3.1 (+1)	256 kDa	16814	18224	0,00000	0.99	0.25	0.14
537	PF07529 - HSA (HSA) (1 of 7)	Pp3c26_13270V3.1 (+6)	229 kDa	0,00000	18224	15797	0	0.41	1
538	Tax_Id=9606 Gene_Symbol=KRT78 Keratin-78	IPI:CON_00166205.2|TREMBL:Q7RTT2 (+1)	57 kDa	0,00000	0,00000	15797	0	0	1
539	2_3 K12857 - Prp8 binding protein (SNRNP40, PRP8BP) (1 of 2)	Pp3c6_28640V3.1	40 kDa	0,00000	0,00000	15797	0	0	1
540	2 K14304 - nuclear pore complex protein Nup85 (NUP85) (1 of 1)	Pp3c16_3750V3.1 (+1)	83 kDa	0,00000	18224	10532	0	0.29	1
541	2_3_5 PTHR12702 - SEC15 (1 of 2)	Pp3c16_1100V3.1 (+2)	90 kDa	0,00000	18224	15797	0	0.99	1
542	2 PTHR11851//PTHR11851:SF145 - METALLOPROTEASE // SUBFAMILY NOT NAMED (1 of 1)	Pp3c13_21610V3.1	55 kDa	0,84068	54673	0,00000	0.99	0.99	0
543	K11267 - sister chromatid cohesion protein PDS5 (PDS5) (1 of 3)	Pp3c10_24900V3.1 (+14)	182 kDa	0,84068	0,00000	15797	0.49	0	0.99
544	2_3_4_5 K12855 - pre-mRNA-processing factor 6 (PRPF6, PRP6) (1 of 2)	Pp3c24_11640V3.1 (+2)	113 kDa	0,84068	0,00000	15797	0.46	0	1
545	3 PTHR13343//PTHR13343:SF16 - CREG1 PROTEIN // SUBFAMILY NOT NAMED (1 of 2)	Pp3c18_21250V3.1 (+2)	44 kDa	0,00000	0,00000	15797	0	0	1
546	2_5 PTHR31513:SF1 - GLYCINE-RICH PROTEIN (1 of 5)	REVERSE_Pp3c9_7080V3.1-DECOY (+3)	156 kDa	25220	0,00000	0,52658	0.99	0.16	0.4
547	K12893 - splicing factor, arginine/serine-rich 4/5/6 (SFRS4_5_6) (1 of 1)	Pp3c16_1000V3.1 (+1)	39 kDa	0,00000	0,00000	21063	0	0	1
548	2_3 K03809 - NAD(P)H dehydrogenase (quinone) (wrbA) (1 of 5)	Pp3c10_23470V3.1 (+18)	22 kDa	0,00000	72897	0,00000	0	1	0
549	2_3_4_5 PTHR34466:SF2 - GENOMIC DNA, CHROMOSOME 5, P1 CLONE:MXI22 (1 of 3)	Pp3c19_4670V3.1	84 kDa	0,84068	0,00000	15797	0.28	0	1
550	K02964 - small subunit ribosomal protein S18e (RP-S18e, RPS18) (1 of 6)	Pp3c16_2090V3.1 (+6)	18 kDa	0,00000	54673	0,52658	0	1	0.28
551	2 no annotation	REVERSE_Pp3c1_24320V3.1-DECOY (+1)	67 kDa	0,00000	0,00000	21063	0	0	1
552	10_11_12_13_14_15_16 K13114 - pinin (PNN) (1 of 2)	Pp3c14_12690V3.1 (+2)	51 kDa	0,00000	18224	15797	0	0.26	1
553	2 KOG3017 - Defense-related protein containing SCP domain (1 of 5)	Pp3c20_23110V3.1	26 kDa	0,84068	0,00000	15797	0.25	0	1
554	2 PTHR21649//PTHR21649:SF11 - CHLOROPHYLL A/B BINDING PROTEIN // SUBFAMILY NOT NAMED (1 of 3)	Pp3c5_22920V3.1	33 kDa	0,84068	54673	0,00000	0.25	1	0
555	2_3 PTHR23315:SF7 - U-BOX DOMAIN-CONTAINING PROTEIN 2-RELATED (1 of 2)	Pp3c22_8640V3.1	115 kDa	0,84068	0,00000	15797	0.23	0	0.99
556	2 K13025 - ATP-dependent RNA helicase (EIF4A3, FAL1) (1 of 3)	Pp3c22_4200V3.1 (+10)	46 kDa	0,00000	72897	0,00000	0.16	1	0
557	2 K02716 - photosystem II oxygen-evolving enhancer protein 1 (psbO) (1 of 3)	Pp3c26_3620V3.1 (+5)	34 kDa	0,00000	0,00000	21063	0.12	0	1
558	PTHR34284:SF1 - FG-GAP REPEAT-CONTAINING PROTEIN (1 of 4)	Pp3c2_36750V3.1 (+1)	78 kDa	0,00000	0,00000	15797	0	0	1
559	2 K03248 - translation initiation factor 3 subunit G (EIF3G) (1 of 2)	Pp3c15_21950V3.1 (+1)	32 kDa	0,00000	0,00000	21063	0	0	1
560	2 K03241 - translation initiation factor eIF-2B subunit gamma (EIF2B3) (1 of 1)	Pp3c16_600V3.1 (+1)	49 kDa	0,00000	0,00000	21063	0	0	1
561	2 PTHR18959 - CALPONIN/TRANSGELIN (1 of 4)	Pp3c6_900V3.1 (+1)	49 kDa	0,00000	0,00000	21063	0	0	1
562	K15170 - mediator of RNA polymerase II transcription subunit 27 (MED27) (1 of 1)	Pp3c15_4850V3.1 (+2)	52 kDa	0,00000	0,00000	21063	0	0	1
563	2 PTHR34284:SF1 - FG-GAP REPEAT-CONTAINING PROTEIN (1 of 4)	Pp3c11_13530V3.1	78 kDa	0,00000	0,00000	21063	0	0	1
564	2 K03404 - magnesium chelatase subunit D (chlD, bchD) (1 of 1)	Pp3c15_25050V3.1	85 kDa	0,00000	0,00000	21063	0	0	1
565	2 PTHR31321:SF8 - PECTINESTERASE 8-RELATED (1 of 15)	Pp3c10_18650V3.1	39 kDa	0,00000	72897	0,00000	0	1	0
566	2 3.1.1.25 - 1,4-lactonase / Gamma-lactonase (1 of 4)	Pp3c4_29000V3.1	42 kDa	0,00000	0,00000	21063	0	0	1
567	3 PTHR31342:SF7 - PROTEIN CHUP1, CHLOROPLASTIC (1 of 3)	Pp3c15_19960V3.1 (+1)	126 kDa	0,00000	0,00000	21063	0	0	1
568	2 PTHR12299:SF17 - AT19571P-RELATED (1 of 2)	Pp3c7_26560V3.1	43 kDa	0,00000	0,00000	21063	0	0	1
569	2 PTHR11909:SF154 - PROTEIN KINASE FAMILY PROTEIN (1 of 3)	Pp3c4_21820V3.1	53 kDa	0,00000	0,00000	21063	0	0	1
570	11_2_3_4_5_6_7 PTHR18896:SF60 - PHOSPHOLIPASE D DELTA (1 of 5)	Pp3c14_11070V3.1 (+1)	104 kDa	0,00000	0,00000	21063	0	0	1
571	2_3_6_7 2.1.3.3 - Ornithine carbamoyltransferase / OTCase (1 of 3)	Pp3c15_7070V3.1 (+1)	59 kDa	0,00000	0,00000	21063	0	0	1
572	2 K01962 - acetyl-CoA carboxylase carboxyl transferase subunit alpha (accA) (1 of 2)	Pp3c21_4300V3.1	50 kDa	0,00000	0,00000	21063	0	0	1
573	2 PTHR12815:SF18 - PROTEIN TOC75-3, CHLOROPLASTIC-RELATED (1 of 4)	Pp3c6_10010V3.1	91 kDa	0,00000	0,00000	21063	0	0	1
574	2_3 K03240 - translation initiation factor eIF-2B subunit epsilon (EIF2B5) (1 of 1)	Pp3c1_20030V3.1	83 kDa	0,00000	0,00000	21063	0	0	1
575	2 K02883 - large subunit ribosomal protein L18e (RP-L18e, RPL18) (1 of 5)	Pp3c1_5330V3.1 (+1)	21 kDa	0,00000	72897	0,00000	0	1	0
576	2 K03250 - translation initiation factor 3 subunit E (EIF3E, INT6) (1 of 3)	Pp3c20_5690V3.1	51 kDa	0,00000	0,00000	21063	0	0	1
577	2 K02991 - small subunit ribosomal protein S6e (RP-S6e, RPS6) (1 of 4)	Pp3c11_21120V3.1	28 kDa	0,00000	72897	0,00000	0	1	0
578	2 K14563 - rRNA 2'-O-methyltransferase fibrillarin (NOP1, FBL) (1 of 6)	Pp3c16_12410V3.1 (+5)	33 kDa	0,00000	0,00000	21063	0	0	1
579	2 K02872 - large subunit ribosomal protein L13Ae (RP-L13Ae, RPL13A) (1 of 5)	Pp3c11_17280V3.1 (+4)	24 kDa	0,00000	72897	0,00000	0	1	0
580	2 1.2.1.13 - Glyceraldehyde-3-phosphate dehydrogenase (NADP(+)) (phosphorylating) / Triosephosphate dehydrogenase (NADP+) (1 of 6)	Pp3c11_15790V3.1 (+5)	43 kDa	0,00000	0,00000	21063	0	0	1
581	3_4 PF00651//PF03000 - BTB/POZ domain (BTB) // NPH3 family (NPH3) (1 of 26)	Pp3c2_22420V3.1	73 kDa	0,00000	0,00000	21063	0	0	1
582	2 K01649 - 2-isopropylmalate synthase (leuA) (1 of 2)	Pp3c3_21830V3.1 (+1)	69 kDa	0,84068	0,00000	10532	0.99	0	1
583	2 1.10.3.1 - Catechol oxidase / Tyrosinase (1 of 11)	Pp3c9_1620V3.1	63 kDa	0,84068	0,00000	10532	0.99	0	1
584	2_3_4 K13525 - transitional endoplasmic reticulum ATPase (VCP, CDC48) (1 of 5)	Pp3c15_10770V3.1 (+9)	91 kDa	0,84068	0,00000	10532	0.93	0	0.99
585	2_3 PTHR10903 - GTPASE, IMAP FAMILY MEMBER-RELATED (1 of 16)	Pp3c5_2650V3.1	39 kDa	0,00000	18224	10532	0	0.86	0.99
586	2 K02958 - small subunit ribosomal protein S15e (RP-S15e, RPS15) (1 of 5)	Pp3c12_9180V3.1	17 kDa	0,00000	18224	10532	0	0.99	1
587	PTHR14194//PTHR14194:SF78 - NITROGEN METABOLIC REGULATION PROTEIN NMR-RELATED // SUBFAMILY NOT NAMED (1 of 3)	Pp3c14_3760V3.1 (+1)	39 kDa	0,00000	18224	10532	0	0.99	1
588	2 PTHR14894 - CDK5 REGULATORY SUBUNIT-ASSOCIATED PROTEIN 3 (1 of 1)	Pp3c23_21740V3.1	65 kDa	0,00000	36448	0,52658	0	1	0.99
589	2 K17268 - coatomer protein complex, subunit epsilon (COPE) (1 of 3)	Pp3c6_18240V3.1	32 kDa	0,84068	36448	0,00000	0.99	1	0
590	2 PTHR24096:SF219 - LONG CHAIN ACYL-COA SYNTHETASE 8 (1 of 4)	Pp3c21_9810V3.1	77 kDa	16814	0,00000	0,52658	1	0	0.98
591	2 PTHR17130 - MITOCHONDRIAL OUTER MEMBRANE PROTEIN 25 (1 of 8)	Pp3c10_15730V3.1	29 kDa	16814	18224	0,00000	1	0.98	0
592	2 PF00085//PF13098//PF13848 - Thioredoxin (Thioredoxin) // Thioredoxin-like domain (Thioredoxin_2) // Thioredoxin-like domain (Thioredoxin_6) (1 of 1)	Pp3c22_11700V3.1	63 kDa	0,84068	36448	0,00000	0.94	1	0
593	2_5 K06638 - mitotic spindle assembly checkpoint protein MAD1 (MAD1L) (1 of 1)	Pp3c17_20400V3.1 (+2)	85 kDa	0,84068	0,00000	10532	0.91	0	1
594	2 K02993 - small subunit ribosomal protein S7e (RP-S7e, RPS7) (1 of 4)	Pp3c20_1360V3.1 (+4)	22 kDa	0,00000	18224	10532	0	1	1
595	4 K03234 - elongation factor 2 (EEF2) (1 of 4)	Pp3c7_1950V3.1 (+7)	94 kDa	16814	18224	0,00000	1	0.61	0
596	2 1.1.1.40 - Malate dehydrogenase (oxaloacetate-decarboxylating) (NADP(+)) / Pyruvic-malic carboxylase (1 of 3)	Pp3c7_17220V3.1	65 kDa	0,00000	36448	0,52658	0	1	0.82
597	2_6 PTHR34797:SF1 - EXPRESSED PROTEIN (1 of 2)	Pp3c15_17300V3.1 (+3)	41 kDa	0,84068	0,00000	10532	0.99	0	1
598	2 K13679 - granule-bound starch synthase [EC:2.4.1.242] Glc a1-4 Glc (WAXY) (1 of 1)	Pp3c18_20850V3.1 (+4)	68 kDa	16814	0,00000	0,52658	1	0	0.78
599	no annotation	Pp3c11_3540V3.1 (+2)	42 kDa	0,00000	18224	10532	0	0.73	1
600	3 K00658 - 2-oxoglutarate dehydrogenase E2 component (dihydrolipoamide succinyltransferase) (DLST, sucB) (1 of 1)	Pp3c5_25640V3.1 (+5)	50 kDa	0,00000	18224	0,00000	0	0.73	0
601	2_3 no annotation	Pp3c11_23310V3.1	28 kDa	0,84068	36448	0,00000	0.7	1	0
602	2 4.1.1.21 - Phosphoribosylaminoimidazole carboxylase / AIR carboxylase (1 of 1)	Pp3c2_24240V3.1	75 kDa	16814	0,00000	0,00000	0.99	0	0
603	2 PTHR21654:SF13 - TRIHELIX TRANSCRIPTION FACTOR GTL1 (1 of 3)	Pp3c21_17550V3.1	56 kDa	0,84068	0,00000	10532	0.68	0	1
604	2_3_4 PTHR11743:SF23 - GH26960P-RELATED (1 of 2)	Pp3c10_18660V3.1	31 kDa	0,00000	36448	0,52658	0	1	0.56
605	2 PF16940 - Chloroplast envelope transporter (Tic110) (1 of 2)	Pp3c17_6540V3.1 (+2)	113 kDa	0,00000	0,00000	10532	0	0	1
606	2 K02877 - large subunit ribosomal protein L15e (RP-L15e, RPL15) (1 of 6)	Pp3c14_22920V3.1 (+8)	24 kDa	0,00000	36448	0,52658	0	1	0.44
607	2_3_4_5_6_7 PTHR30523//PTHR30523:SF8 - PHOSPHOENOLPYRUVATE CARBOXYLASE // SUBFAMILY NOT NAMED (1 of 3)	Pp3c15_4920V3.1 (+8)	110 kDa	0,84068	0,00000	10532	0.74	0.15	1
608	2_3_4_5 K00927 - phosphoglycerate kinase (PGK, pgk) (1 of 8)	Pp3c4_20230V3.1 (+2)	50 kDa	0,00000	0,00000	10532	0	0	1
609	2_3 PTHR24012:SF497 - TRNA SELENOCYSTEINE 1-ASSOCIATED PROTEIN 1 (1 of 1)	Pp3c12_23930V3.1	61 kDa	0,00000	18224	10532	0	0.31	0.99
610	2.7.11.1 - Non-specific serine/threonine protein kinase / Threonine-specific protein kinase (1 of 736)	Pp3c3_22550V3.1 (+2)	85 kDa	0,00000	36448	0,52658	0	0.99	0.61
611	2 K14301 - nuclear pore complex protein Nup107 (NUP107, NUP84) (1 of 1)	Pp3c8_15880V3.1	128 kDa	0,00000	0,00000	15797	0.1	0	1
612	2 PTHR13743:SF16 - PROTEIN T01H10.8 (1 of 3)	Pp3c16_14330V3.1 (+3)	343 kDa	0,00000	0,00000	0,00000	0	0	0.09
613	2 K12617 - DNA topoisomerase 2-associated protein PAT1 (PATL1, PAT1) (1 of 2)	Pp3c8_20970V3.1 (+7)	93 kDa	0,00000	0,00000	15797	0.06	0	1
614	4 2.1.1.264 - 23S rRNA (guanine(2069)-N(7))-methyltransferase / 23S rRNA m(7)G(2069) methyltransferase (1 of 2)	Pp3c15_10940V3.1 (+2)	62 kDa	0,00000	0,00000	15797	0	0	1
615	2_3_4_5_6 PTHR12161:SF21 - REGULATOR OF VPS4 ACTIVITY IN THE MVB PATHWAY PROTEIN (1 of 2)	Pp3c2_13590V3.1 (+1)	76 kDa	0,00000	0,00000	15797	0	0	1
616	2.3.1.129 - Acyl-[acyl-carrier-protein]--UDP-N-acetylglucosamine O-acyltransferase / UDP-N-acetylglucosamine acyltransferase (1 of 1)	Pp3c5_18660V3.1 (+2)	53 kDa	0,00000	0,00000	15797	0	0	1
617	2 PTHR10098//PTHR10098:SF117 - RAPSYN-RELATED // SUBFAMILY NOT NAMED (1 of 1)	Pp3c11_3130V3.1	35 kDa	0,00000	0,00000	15797	0	0	1
618	2 no annotation	Pp3c5_17850V3.1	39 kDa	0,00000	0,00000	15797	0	0	1
619	PTHR24349//PTHR24349:SF135 - SERINE/THREONINE-PROTEIN KINASE // SUBFAMILY NOT NAMED (1 of 5)	Pp3c4_7390V3.1 (+1)	54 kDa	0,00000	0,00000	15797	0	0	1
620	2 PF06911 - Senescence-associated protein (Senescence) (1 of 10)	Pp3c2_37270V3.1	63 kDa	0,00000	54673	0,00000	0	1	0
621	4 KOG0114//KOG0130 - Predicted RNA-binding protein (RRM superfamily) // RNA-binding protein RBM8/Tsunagi (RRM superfamily) (1 of 1)	Pp3c18_16140V3.1 (+1)	32 kDa	0,00000	0,00000	15797	0	0	1
622	2 PTHR10795:SF335 - SUBTILISIN-LIKE PROTEASE (1 of 6)	Pp3c11_4360V3.1 (+1)	81 kDa	0,00000	0,00000	15797	0	0	1
623	2 PTHR11669:SF9 - REPLICATION FACTOR C SUBUNIT 5 (1 of 1)	Pp3c13_4510V3.1 (+1)	40 kDa	0,00000	0,00000	15797	0	0	1
624	2 K18663 - activating signal cointegrator complex subunit 3 [EC:3.6.4.12] (ASCC3) (1 of 1)	Pp3c2_9850V3.1	239 kDa	0,00000	0,00000	15797	0	0	1
625	2 PTHR24012:SF358 - PROTEIN EMBRYO DEFECTIVE 140 (1 of 1)	Pp3c2_22040V3.1 (+1)	96 kDa	0,00000	0,00000	15797	0	0	1
626	3 PTHR31563:SF1 - ION CHANNEL POLLUX-RELATED (1 of 3)	Pp3c6_21060V3.1 (+1)	91 kDa	0,00000	0,00000	15797	0	0	1
627	ribosomal protein S7 [Physcomitrella patens]	NP_904165.1_cp	18 kDa	0,00000	54673	0,00000	0	1	0
628	K02935 - large subunit ribosomal protein L7/L12 (RP-L7, MRPL12, rplL) (1 of 8)	Pp3c26_10990V3.1 (+2)	19 kDa	0,00000	54673	0,00000	0	1	0
629	PTHR21736:SF20 - PROTEIN OBERON 1-RELATED (1 of 2)	Pp3c20_20250V3.1 (+2)	54 kDa	0,00000	0,00000	15797	0	0	1
630	no annotation	Pp3c20_2330V3.1 (+1)	13 kDa	0,00000	54673	0,00000	0	1	0
631	3 K10798 - poly (PARP) (1 of 2)	Pp3c8_17220V3.1 (+1)	117 kDa	0,00000	0,00000	15797	0	0	1
632	2 K13126 - polyadenylate-binding protein (PABPC) (1 of 3)	Pp3c1_21530V3.1	71 kDa	0,00000	54673	0,00000	0	1	0
633	2_3_4_5_6_7_8 PTHR21654:SF13 - TRIHELIX TRANSCRIPTION FACTOR GTL1 (1 of 3)	Pp3c21_18550V3.1	82 kDa	0,00000	0,00000	15797	0	0	1
634	2 PF00582 - Universal stress protein family (Usp) (1 of 18)	Pp3c2_6440V3.1	24 kDa	0,00000	0,00000	15797	0	0	1
635	2_3 K15376 - gephyrin (GPHN) (1 of 1)	Pp3c14_4050V3.1	74 kDa	0,00000	54673	0,00000	0	0.99	0
636	2 K02971 - small subunit ribosomal protein S21e (RP-S21e, RPS21) (1 of 5)	Pp3c12_25030V3.1	9 kDa	0,00000	54673	0,00000	0	1	0
637	K02883 - large subunit ribosomal protein L18e (RP-L18e, RPL18) (1 of 5)	Pp3c7_22030V3.1 (+1)	21 kDa	0,00000	54673	0,00000	0	1	0
638	K02150 - V-type H+-transporting ATPase subunit E (ATPeV1E, ATP6E) (1 of 3)	Pp3c14_26090V3.1 (+5)	28 kDa	0,00000	0,00000	15797	0	0	0.99
639	PTHR10210:SF45 - RIBOSE-PHOSPHATE PYROPHOSPHOKINASE 3, CHLOROPLASTIC (1 of 2)	Pp3c15_20540V3.1 (+1)	49 kDa	0,00000	0,00000	15797	0	0	1
640	2 K16865 - programmed cell death protein 4 (PDCD4) (1 of 2)	Pp3c27_6350V3.1	79 kDa	0,00000	54673	0,00000	0	1	0
641	2 K02960 - small subunit ribosomal protein S16e (RP-S16e, RPS16) (1 of 5)	Pp3c18_1350V3.1 (+1)	16 kDa	0,00000	54673	0,00000	0	1	0
642	10_11_4_5_6_7_8_9 PTHR31500:SF0 - AT HOOK MOTIF DNA-BINDING FAMILY PROTEIN (1 of 7)	Pp3c12_13250V3.1 (+3)	42 kDa	0,00000	0,00000	15797	0	0	1
643	2 K05236 - coatomer protein complex, subunit alpha (xenin) (COPA) (1 of 3)	Pp3c11_12600V3.1 (+1)	136 kDa	25220	0,00000	0,00000	1	0	0
644	K07936 - GTP-binding nuclear protein Ran (RAN) (1 of 6)	Pp3c20_18280V3.1 (+1)	26 kDa	0,00000	54673	0,00000	0	1	0
645	2 PTHR22951//PTHR22951:SF13 - CLATHRIN ASSEMBLY PROTEIN // SUBFAMILY NOT NAMED (1 of 3)	Pp3c2_4270V3.1	75 kDa	0,00000	0,00000	15797	0	0	1
646	2 K02976 - small subunit ribosomal protein S26e (RP-S26e, RPS26) (1 of 2)	Pp3c6_8910V3.1 (+2)	14 kDa	0,84068	36448	0,00000	0.23	0.99	0
647	2_3 K03246 - translation initiation factor 3 subunit I (EIF3I) (1 of 3)	Pp3c1_37340V3.1 (+3)	36 kDa	0,00000	0,00000	15797	0	0	1
648	2 PTHR11516:SF25 - PYRUVATE DEHYDROGENASE E1 COMPONENT SUBUNIT ALPHA-3, CHLOROPLASTIC (1 of 3)	Pp3c9_5460V3.1 (+3)	48 kDa	0,00000	0,00000	10532	0	0	1
649	2 K00967 - ethanolamine-phosphate cytidylyltransferase (PCYT2) (1 of 2)	Pp3c17_7100V3.1 (+1)	47 kDa	0,00000	0,00000	10532	0	0.17	1
650	2 KOG4248 - Ubiquitin-like protein, regulator of apoptosis (1 of 1)	Pp3c2_12670V3.1 (+8)	94 kDa	0,00000	0,00000	10532	0	0.16	1
651	2 no annotation	Pp3c25_530V3.1	70 kDa	16814	0,00000	0,00000	1	0	0
652	3 PTHR10024:SF201 - C2 CALCIUM/LIPID-BINDING PLANT PHOSPHORIBOSYLTRANSFERASE-LIKE PROTEIN (1 of 6)	REVERSE_Pp3c14_25200V3.1-DECOY (+1)	112 kDa	0,00000	0,00000	10532	0	0	1
653	2_3_4_5_6_7_8 PTHR19241:SF307 - ABC TRANSPORTER G FAMILY MEMBER 34-RELATED (1 of 15)	Pp3c16_13830V3.1 (+2)	170 kDa	16814	0,00000	0,00000	1	0	0
654	2 no annotation	Pp3c6_9060V3.1 (+3)	36 kDa	0,00000	0,00000	10532	0	0	1
655	PTHR34209:SF1 - RHODANESE/CELL CYCLE CONTROL PHOSPHATASE SUPERFAMILY PROTEIN (1 of 1)	Pp3c5_10150V3.1 (+1)	76 kDa	0,00000	0,00000	10532	0	0	1
656	2_3 K10534 - nitrate reductase (NAD(P)H) (NR) (1 of 3)	Pp3c10_9540V3.1 (+2)	100 kDa	16814	0,00000	0,00000	0.99	0	0
657	2 K11262 - acetyl-CoA carboxylase / biotin carboxylase (ACAC) (1 of 2)	Pp3c4_17500V3.1 (+1)	251 kDa	16814	0,00000	0,00000	1	0	0
658	2 PTHR32370:SF6 - ROOT PHOTOTROPISM PROTEIN 3 (1 of 16)	Pp3c14_2780V3.1	143 kDa	0,00000	0,00000	10532	0.13	0	1
659	12 PTHR12897 - COLON CANCER-ASSOCIATED PROTEIN MIC1 (1 of 1)	Pp3c6_28540V3.1 (+10)	87 kDa	0,00000	0,00000	10532	0.14	0	1
660	Lysozyme C - Gallus gallus (Chicken).	IPI:CON_LYSOZYME|SWISS-PROT:P00698	14 kDa	16814	0,00000	0,00000	1	0	0
661	2 K02738 - 20S proteasome subunit beta 1 (PSMB6) (1 of 1)	Pp3c18_17380V3.1	24 kDa	0,00000	36448	0,00000	0	1	0
662	2_3_4_5 5.2.1.2 - Maleylacetoacetate isomerase / Maleylacetone isomerase (1 of 1)	Pp3c1_32920V3.1	25 kDa	0,00000	0,00000	10532	0	0	1
663	2_3 PTHR35137:SF1 - CRUMPLED LEAF (1 of 3)	Pp3c6_23000V3.1	34 kDa	0,00000	0,00000	10532	0	0	1
664	2 K00605 - aminomethyltransferase (gcvT, AMT) (1 of 2)	Pp3c12_9500V3.1 (+1)	45 kDa	0,00000	0,00000	10532	0	0	1
665	2 PTHR10566//PTHR10566:SF83 - CHAPERONE-ACTIVITY OF BC1 COMPLEX CABC1 -RELATED // SUBFAMILY NOT NAMED (1 of 2)	Pp3c9_4120V3.1	98 kDa	0,00000	0,00000	10532	0	0	1
666	2_3_4_5 PTHR19241:SF307 - ABC TRANSPORTER G FAMILY MEMBER 34-RELATED (1 of 15)	Pp3c16_9600V3.1	168 kDa	16814	0,00000	0,00000	1	0	0
667	2 1.4.7.1 - Glutamate synthase (ferredoxin) / Ferredoxin-dependent glutamate synthase (1 of 2)	Pp3c8_17940V3.1 (+3)	177 kDa	0,00000	0,00000	10532	0	0	1
668	10_11_12_13_14_2_21_22_23_24_3_4_5_6_7_8_9 PTHR10288//PTHR10288:SF130 - KH DOMAIN CONTAINING RNA BINDING PROTEIN // SUBFAMILY NOT NAMED (1 of 1)	Pp3c14_13560V3.1 (+1)	76 kDa	0,00000	0,00000	10532	0	0	1
669	2 PTHR31282:SF6 - WRKY TRANSCRIPTION FACTOR 21-RELATED (1 of 5)	Pp3c14_17020V3.1	43 kDa	0,00000	0,00000	10532	0	0	1
670	K14454 - aspartate aminotransferase, cytoplasmic (GOT1) (1 of 2)	Pp3c21_13720V3.1 (+1)	49 kDa	0,00000	0,00000	10532	0	0	1
671	2 PTHR12626//PTHR12626:SF7 - PROGRAMMED CELL DEATH 4 // SUBFAMILY NOT NAMED (1 of 1)	Pp3c23_8320V3.1	20 kDa	0,00000	36448	0,00000	0	1	0
672	3 K12849 - pre-mRNA-splicing factor 38A (PRPF38A) (1 of 1)	Pp3c1_35390V3.1 (+1)	53 kDa	0,00000	0,00000	10532	0	0	1
673	5 PTHR11909:SF73 - PROTEIN KINASE FAMILY PROTEIN (1 of 2)	Pp3c15_23910V3.1 (+4)	85 kDa	16814	0,00000	0,00000	1	0	0
674	2 K03107 - signal recognition particle subunit SRP68 (SRP68) (1 of 1)	Pp3c15_22190V3.1 (+1)	67 kDa	0,00000	0,00000	10532	0	0	1
675	2 PTHR10992//PTHR10992:SF766 - ALPHA/BETA HYDROLASE FOLD-CONTAINING PROTEIN // SUBFAMILY NOT NAMED (1 of 1)	Pp3c23_10310V3.1	37 kDa	0,00000	0,00000	10532	0	0	1
676	2 K10523 - speckle-type POZ protein (SPOP) (1 of 10)	Pp3c5_8700V3.1	33 kDa	0,00000	0,00000	10532	0	0	1
677	2 K09500 - T-complex protein 1 subunit theta (CCT8) (1 of 2)	Pp3c15_13410V3.1 (+1)	58 kDa	16814	0,00000	0,00000	1	0	0
678	2 1.1.3.9 - Galactose oxidase / Beta-galactose oxidase (1 of 36)	Pp3c17_16620V3.1	57 kDa	16814	0,00000	0,00000	1	0	0
679	2 PTHR23076:SF56 - AAA-TYPE ATPASE FAMILY PROTEIN (1 of 1)	Pp3c17_20370V3.1	114 kDa	0,00000	0,00000	10532	0	0	1
680	3 K15176 - RNA polymerase-associated protein CTR9 (CTR9) (1 of 1)	Pp3c3_17140V3.1 (+1)	116 kDa	0,00000	0,00000	10532	0	0	1
681	2 1.2.1.38 - N-acetyl-gamma-glutamyl-phosphate reductase / NAGSA dehydrogenase (1 of 2)	Pp3c24_19140V3.1	45 kDa	0,00000	0,00000	10532	0	0	1
682	2_3_4_5_6_7 PTHR23132//PTHR23132:SF9 - D-ALANINE--D-ALANINE LIGASE // SUBFAMILY NOT NAMED (1 of 2)	Pp3c23_20580V3.1 (+1)	67 kDa	16814	0,00000	0,00000	1	0	0
683	2 PF00190 - Cupin (Cupin_1) (1 of 10)	Pp3c11_1150V3.1	22 kDa	0,00000	36448	0,00000	0	1	0
684	2_3_4_5 PF06697 - Protein of unknown function (DUF1191) (DUF1191) (1 of 2)	Pp3c4_14390V3.1	39 kDa	0,00000	0,00000	10532	0	0	1
685	PTHR32091:SF0 - EUKARYOTIC INITIATION FACTOR 4B-RELATED (1 of 2)	Pp3c3_35640V3.1 (+4)	55 kDa	0,00000	36448	0,00000	0	1	0
686	PTHR11706//PTHR11706:SF45 - MANGANESE TRANSPORTER // SUBFAMILY NOT NAMED (1 of 2)	Pp3c16_16830V3.1 (+1)	154 kDa	0,00000	0,00000	10532	0	0	1
687	2 K02898 - large subunit ribosomal protein L26e (RP-L26e, RPL26) (1 of 6)	Pp3c14_25170V3.1	17 kDa	0,00000	36448	0,00000	0	1	0
688	2 K02889 - large subunit ribosomal protein L21e (RP-L21e, RPL21) (1 of 4)	Pp3c12_9320V3.1 (+3)	19 kDa	0,00000	36448	0,00000	0	1	0
689	2 K12602 - WD repeat-containing protein 61 (WDR61, REC14, SKI8) (1 of 2)	Pp3c2_28090V3.1 (+2)	34 kDa	0,00000	0,00000	10532	0	0	1
690	2 PTHR11627:SF8 - FRUCTOSE-BISPHOSPHATE ALDOLASE 3, CHLOROPLASTIC-RELATED (1 of 5)	Pp3c1_29630V3.1 (+1)	42 kDa	0,00000	0,00000	10532	0	0	1
691	2_3 PF10358 - N-terminal C2 in EEIG1 and EHBP1 proteins (NT-C2) (1 of 9)	Pp3c12_9200V3.1	136 kDa	0,00000	0,00000	10532	0	0	1
692	2 PTHR12839 - NONSENSE-MEDIATED MRNA DECAY PROTEIN 2 UP-FRAMESHIFT SUPPRESSOR 2 (1 of 1)	Pp3c11_19990V3.1	141 kDa	0,00000	0,00000	10532	0	0	1
693	2 K02974 - small subunit ribosomal protein S24e (RP-S24e, RPS24) (1 of 6)	Pp3c12_10760V3.1 (+4)	15 kDa	0,00000	36448	0,00000	0	1	0
694	12_2_3_4_5_6 PTHR24012:SF362 - RNA RECOGNITION MOTIF-CONTAINING PROTEIN (1 of 2)	REVERSE_Pp3c16_20290V3.1-DECOY (+1)	152 kDa	0,00000	0,00000	10532	0	0	1
695	2_4 PTHR31356:SF6 - THYLAKOID LUMENAL 29 KDA PROTEIN, CHLOROPLASTIC (1 of 2)	Pp3c2_15430V3.1 (+1)	38 kDa	0,00000	0,00000	10532	0	0	1
696	2 PTHR23076:SF49 - AAA-TYPE ATPASE FAMILY PROTEIN (1 of 1)	Pp3c4_8640V3.1	104 kDa	0,00000	0,00000	10532	0	0	1
697	2_4_5 PTHR24349:SF23 - MAP KINASE-ACTIVATED PROTEIN KINASE 5 (1 of 2)	Pp3c3_37890V3.1 (+1)	61 kDa	0,00000	0,00000	10532	0	0	1
698	2_3 K00109 - 2-hydroxyglutarate dehydrogenase (E1.1.99.2) (1 of 1)	Pp3c25_9310V3.1	52 kDa	0,00000	0,00000	10532	0	0	1
699	2_3 PTHR13789//PTHR13789:SF234 - MONOOXYGENASE // SUBFAMILY NOT NAMED (1 of 3)	Pp3c7_17950V3.1	55 kDa	0,00000	0,00000	10532	0	0	1
700	PTHR13105 - MYELOID LEUKEMIA FACTOR (1 of 2)	Pp3c3_1164V3.1	35 kDa	16814	0,00000	0,00000	0.99	0	0
701	2_3_4 PF01344//PF07646//PF13415 - Kelch motif (Kelch_1) // Kelch motif (Kelch_2) // Galactose oxidase, central domain (Kelch_3) (1 of 1)	Pp3c17_21380V3.1 (+1)	68 kDa	0,00000	0,00000	10532	0	0	0.99
702	K07375 - tubulin beta (TUBB) (1 of 10)	Pp3c8_2420V3.1 (+1)	50 kDa	0,00000	0,00000	10532	0	0	0.99
703	2 K14811 - ATP-dependent RNA helicase DBP3 [EC:3.6.4.13] (DBP3) (1 of 1)	Pp3c21_4750V3.1	60 kDa	0,00000	0,00000	10532	0	0	0.99
704	2 K08905 - photosystem I subunit V (psaG) (1 of 2)	Pp3c15_5850V3.1	16 kDa	0,00000	36448	0,00000	0	1	0
705	2 PTHR11732//PTHR11732:SF150 - ALDO/KETO REDUCTASE // SUBFAMILY NOT NAMED (1 of 1)	Pp3c15_6290V3.1 (+1)	40 kDa	0,00000	0,00000	10532	0	0	0.99
706	2_3_4 K07119 - uncharacterized protein (K07119) (1 of 1)	Pp3c11_25890V3.1 (+1)	69 kDa	0,00000	0,00000	10532	0	0	0.99
707	2 PTHR13018:SF22 - EARLY-RESPONSIVE TO DEHYDRATION STRESS PROTEIN (ERD4) (1 of 8)	Pp3c6_25510V3.1	83 kDa	16814	0,00000	0,00000	0.99	0	0
708	2 PTHR24012:SF478 - GENOMIC DNA, CHROMOSOME 3, P1 CLONE: MJH23 (1 of 1)	Pp3c26_10420V3.1	42 kDa	16814	0,00000	0,00000	1	0	0
709	2 PTHR11680:SF7 - SERINE HYDROXYMETHYLTRANSFERASE 6-RELATED (1 of 3)	Pp3c4_20570V3.1	72 kDa	16814	0,00000	0,00000	1	0	0
710	2 PF00264//PF12142 - Common central domain of tyrosinase (Tyrosinase) // Polyphenol oxidase middle domain (PPO1_DWL) (1 of 3)	Pp3c21_17370V3.1	62 kDa	0,00000	0,00000	10532	0	0	0.99
711	2_3_4_5_6 PTHR13516 - RIBONUCLEASE P SUBUNIT P25 (1 of 3)	Pp3c20_14330V3.1	29 kDa	0,00000	0,00000	0,00000	0	0	0
712	2 PF07714//PF08263 - Protein tyrosine kinase (Pkinase_Tyr) // Leucine rich repeat N-terminal domain (LRRNT_2) (1 of 10)	Pp3c18_14410V3.1 (+1)	77 kDa	0,00000	36448	0,00000	0	1	0
713	2 PTHR10166 - VOLTAGE-DEPENDENT CALCIUM CHANNEL SUBUNIT ALPHA-2/DELTA-RELATED (1 of 8)	REVERSE_Pp3c1_25930V3.1-DECOY	63 kDa	0,00000	0,00000	10532	0	0	0.99
714	2 3.5.1.10 - Formyltetrahydrofolate deformylase / Formyltetrahydrofolate hydrolase (1 of 3)	Pp3c14_22020V3.1 (+1)	40 kDa	0,00000	0,00000	10532	0	0	1
715	3 K02868 - large subunit ribosomal protein L11e (RP-L11e, RPL11) (1 of 7)	Pp3c11_8070V3.1 (+6)	21 kDa	0,00000	36448	0,00000	0	0.99	0
