# Supplementary material for: A deeply conserved protease, acylamino acid-releasing enzyme (AARE), acts in ageing in Physcomitrella and Arabidopsis
Source: Commun Biol. 2023 Jan 17;6:61. doi: 10.1038/s42003-023-04428-7 (PMC9845386; doi:10.1038/s42003-023-04428-7)
Supplement: Supplementary file 11 — Supplementary Data 8 [file 42003_2023_4428_MOESM11_ESM.xlsx]

## Sheet: Fig. 3b
Substrate	Line	Replicate	µmolpNA/min*mgProt
AcAla-pNA	WT	1	1.75907
AcAla-pNA	WT	2	1.57794
AcAla-pNA	WT	3	1.56311
AcAla-pNA	PpAARE1	1	0.100468
AcAla-pNA	PpAARE1	2	0.096529
AcAla-pNA	PpAARE1	3	0.099451
AcAla-pNA	PpAARE2	1	1.70125
AcAla-pNA	PpAARE2	2	1.61981
AcAla-pNA	PpAARE2	3	1.49408
AcAla-pNA	PpAARE3	1	1.53288
AcAla-pNA	PpAARE3	2	1.7216
AcAla-pNA	PpAARE3	3	1.67917
AcLeu-pNA	WT	1	0.174247
AcLeu-pNA	WT	2	0.158549
AcLeu-pNA	WT	3	0.163216
AcLeu-pNA	PpAARE1	1	0.088876
AcLeu-pNA	PpAARE1	2	0.087753
AcLeu-pNA	PpAARE1	3	0.101165
AcLeu-pNA	PpAARE2	1	0.177171
AcLeu-pNA	PpAARE2	2	0.168017
AcLeu-pNA	PpAARE2	3	0.151797
AcLeu-pNA	PpAARE3	1	0.158409
AcLeu-pNA	PpAARE3	2	0.171746
AcLeu-pNA	PpAARE3	3	0.181532

## Sheet: Fig. 3e
Line	Plate	Replicate	Area
PpAARE1/2	P1	1	7881
PpAARE1/2	P1	2	9376
PpAARE1/2	P1	3	8770
PpAARE1/2	P2	1	7108
PpAARE1/2	P2	2	7108
PpAARE1/2	P2	3	8644
PpAARE1/2	P3	1	8115
PpAARE1/2	P3	2	8744
PpAARE1/2	P3	3	6353
PpAARE1/2	P4	1	5629
PpAARE1/2	P4	2	7179
PpAARE1/2	P4	3	6322
PpAARE3/2	P1	1	6712
PpAARE3/2	P1	2	8488
PpAARE3/2	P1	3	7048
PpAARE3/2	P2	1	5793
PpAARE3/2	P2	2	7562
PpAARE3/2	P2	3	10032
PpAARE3/2	P3	1	8207
PpAARE3/2	P3	2	10599
PpAARE3/2	P3	3	10123
PpAARE3/2	P4	1	6627
PpAARE3/2	P4	2	10117
PpAARE3/2	P4	3	10146
PpAARE1/3	P1	1	8391
PpAARE1/3	P1	2	6891
PpAARE1/3	P1	3	8125
PpAARE1/3	P2	1	6935
PpAARE1/3	P2	2	10418
PpAARE1/3	P2	3	7966
PpAARE1/3	P3	1	9342
PpAARE1/3	P3	2	7959
PpAARE1/3	P3	3	9435
PpAARE1/3	P4	1	9142
PpAARE1/3	P4	2	11157
PpAARE1/3	P4	3	8958
PpAARE1	P1	1	6627
PpAARE1	P1	2	6728
PpAARE1	P1	3	9381
PpAARE1	P2	1	8301
PpAARE1	P2	2	8313
PpAARE1	P2	3	9604
PpAARE1	P3	1	8161
PpAARE1	P3	2	9478
PpAARE1	P3	3	8325
PpAARE1	P4	1	7041
PpAARE1	P4	2	7627
PpAARE1	P4	3	8798
PpAARE2	P1	1	7946
PpAARE2	P1	2	6373
PpAARE2	P1	3	8920
PpAARE2	P2	1	7827
PpAARE2	P2	2	7359
PpAARE2	P2	3	9697
PpAARE2	P3	1	8156
PpAARE2	P3	2	10568
PpAARE2	P3	3	6155
PpAARE2	P4	1	7455
PpAARE2	P4	2	8247
PpAARE2	P4	3	6723
PpAARE1/3/2	P1	1	6702
PpAARE1/3/2	P1	2	7278
PpAARE1/3/2	P1	3	5303
PpAARE1/3/2	P2	1	6010
PpAARE1/3/2	P2	2	7090
PpAARE1/3/2	P2	3	6774
PpAARE1/3/2	P3	1	5964
PpAARE1/3/2	P3	2	8177
PpAARE1/3/2	P3	3	9453
PpAARE1/3/2	P4	1	7293
PpAARE1/3/2	P4	2	9418
PpAARE1/3/2	P4	3	8583
PpAARE3	P1	1	8325
PpAARE3	P1	2	7111
PpAARE3	P1	3	9567
PpAARE3	P2	1	8602
PpAARE3	P2	2	9362
PpAARE3	P2	3	9618
PpAARE3	P3	1	6520
PpAARE3	P3	2	8063
PpAARE3	P3	3	10028
PpAARE3	P4	1	6849
PpAARE3	P4	2	8145
PpAARE3	P4	3	8960
WT	P1	1	6733
WT	P1	2	8557
WT	P1	3	7708
WT	P2	1	5522
WT	P2	2	6878
WT	P2	3	7312
WT	P3	1	7900
WT	P3	2	7720
WT	P3	3	8600
WT	P4	1	6859
WT	P4	2	7617
WT	P4	3	8300

## Sheet: Fig. 3f
			Days on solid medium
Plate	Line	Colony	1	3	6	9	13	17
P1	PpAARE1/2	1	1	1	2	9	54	75
P1	PpAARE1/2	2	0	0	2	10	60	72
P1	PpAARE1/2	3	0	0	6	20	62	75
P2	PpAARE1/2	1	1	1	3	17	44	78
P2	PpAARE1/2	2	1	1	5	11	59	80
P2	PpAARE1/2	3	1	1	5	10	52	70
P3	PpAARE1/2	1	0	0	1	15	46	NA
P3	PpAARE1/2	2	0	0	3	10	48	NA
P3	PpAARE1/2	3	0	0	3	19	45	NA
P4	PpAARE1/2	1	0	1	4	9	46	78
P4	PpAARE1/2	2	0	1	4	13	53	83
P4	PpAARE1/2	3	1	2	4	10	47	68
P1	WT	1	0	0	0	0	4	33
P1	WT	2	0	0	0	0	2	33
P1	WT	3	0	0	0	0	5	30
P2	WT	1	0	0	0	0	10	38
P2	WT	2	0	0	0	0	8	38
P2	WT	3	0	0	0	0	7	49
P3	WT	1	0	0	0	0	4	NA
P3	WT	2	0	0	0	0	7	NA
P3	WT	3	0	0	0	0	4	NA
P4	WT	1	0	0	0	0	2	43
P4	WT	2	0	0	0	0	7	45
P4	WT	3	0	0	0	0	6	49

## Sheet: Fig. 3g
Line	Replicate	µmolpNA/min*mgProt
WT	1	0.457117
WT	2	0.325369
WT	3	0.271231
PpAARE3/2	1	0.275746
PpAARE3/2	2	0.247669
PpAARE3/2	3	0.285594
PpAARE3	1	0.244258
PpAARE3	2	0.292929
PpAARE3	3	0.275784
PpAARE2	1	0.40217
PpAARE2	2	0.318182
PpAARE2	3	0.322233
PpAARE1/3/2	1	0.0965538
PpAARE1/3/2	2	0.0210438
PpAARE1/3/2	3	0.0330688
PpAARE1/3	1	0.0258264
PpAARE1/3	2	0.0263047
PpAARE1/3	3	0.0404688
PpAARE1/2	1	0.0668449
PpAARE1/2	2	0.0710227
PpAARE1/2	3	0.0149522
PpAARE1	1	0.0345719
PpAARE1	2	0.0444257
PpAARE1	3	0.0322671

## Sheet: Fig 5b
Co-IP against PpAARE1:Citrine								Co-IP against PpAARE2:Citrine
Intensity_AA1_Cit: -Log(P-value)	Intensity_AA1_Cit: Difference	Protein IDs	Sig_classA	Sig_classB	Name			log10(p_value)	Difference	Protein IDs	Sig_classAB	Sig_class	Name
0.417448	-0.703369	NP_904165	No	No				0.473908	1.41816	NP_904165	no	no
5.05821	14.4215	Pp3c2_30720V3_2_Cit	yes	yes	PpAARE1			0.229971	0.738807	NP_904171	no	no
3.49872	6.15108	Pp3c12_21080V3	yes	yes	PpAARE2			1.11141	1.72028	Pp3c21_5650V3	no	no
0.191653	-0.358587	Pp3c21_5650V3	No	No				0.735767	2.70449	NP_904177	no	no
1.49153	-0.620065	NP_904177	No	No				0.432169	-0.538714	NP_904179	no	no
1.71032	-1.825	NP_904179	No	yes				0.6559	-2.03957	NP_904183	no	no
0.194424	-0.454837	NP_904183	No	No				2.51483	-1.32456	NP_904191	no	no
0.143331	0.253712	NP_904191	No	No				0.176595	-0.0833155	NP_904193	no	no
0.126598	-0.479695	NP_904193	No	No				0.0335467	0.137873	NP_904196	no	no
1.56299	2.41617	NP_904196	No	yes				0.288179	0.864882	NP_904200	no	no
0.286632	-0.202508	NP_904200	No	No				1.43589	-0.333731	NP_904204	no	no
0.346853	-0.222411	NP_904204	No	No				1.06528	2.04134	NP_904206	no	no
0.0918828	-0.189558	NP_904206	No	No				0.91975	1.81154	NP_904207	no	no
0.357013	-0.572326	NP_904207	No	No				1.26746	1.94386	NP_904209	no	no
0.0359391	0.0744495	NP_904209	No	No				0.528681	0.360784	NP_904216	no	no
1.14325	1.30718	NP_904216	No	No				0.173965	-0.338843	NP_904217	no	no
1.22847	2.23597	NP_904217	No	yes				1.79738	-3.45562	NP_904220	no	no
1.33491	0.86389	NP_904220	No	No				0.117924	0.373535	NP_904223	no	no
0.492724	-1.17477	NP_904224	No	No				1.02937	-1.74943	NP_904224	no	no
1.84318	1.02373	NP_904227	No	yes				0.504052	-1.25852	NP_904227	no	no
1.30539	-1.82204	NP_904228	No	yes				3.28357	3.02853	NP_904228	no	no
0.618746	-0.647696	NP_904229	No	No				0.990179	1.11361	NP_904229	no	no
1.08472	1.04731	NP_904230	No	No				0.755603	-0.571208	NP_904230	no	no
1.09639	-1.29612	NP_904231	No	No				0.0542394	-0.175451	NP_904231	no	no
1.56831	-0.652912	NP_904233	No	yes				0.817446	0.778738	NP_904233	no	no
0.458556	-0.564405	NP_904234	No	No				0.314749	0.909627	NP_904234	no	no
3.33394	5.40505	Pp3c14_1540V3	yes	yes				0.0771102	0.286271	NP_904236	no	no
0.124382	0.150963	NP_904237	No	No				0.909171	0.842599	NP_904237	no	no
0.651015	-1.50828	NP_904239	No	No				0.848747	1.20072	NP_904239	no	no
0.757783	-1.57007	NP_904245	No	No				1.1129	-0.770406	NP_904245	no	no
3.10783	4.65869	Pp3c19_20210V3	yes	yes				0.516755	-0.552858	NP_904247	no	no
1.32362	-2.43481	Pp3c1_10210V3	No	yes				0.965459	-1.95549	NP_904248	no	no
1.28927	-2.09195	Pp3c1_10970V3	No	yes				0.167853	-0.332214	Pp3c1_10010V3	no	no
0.204792	0.470816	Pp3c2_24890V3	No	No				0.382158	0.440456	Pp3c1_10970V3	no	no
1.27629	-2.8139	Pp3c1_12100V3	No	yes				1.13813	-1.25363	Pp3c1_11030V3	no	no
0.392342	0.922688	Pp3c1_12990V3	No	No				0.141056	0.121397	Pp3c2_24890V3	no	no
2.44672	-1.3501	Pp3c1_1330V3	No	yes				1.4045	2.30286	Pp3c1_12100V3	no	no
0.854214	-1.76838	Pp3c1_13830V3	No	No				2.41534	-1.49411	Pp3c2_25380V3	no	no
4.14145	4.58272	Pp3c16_13830V3	yes	yes				0.105627	0.0980682	Pp3c1_12703V3	no	no
1.65664	-1.02783	Pp3c7_21150V3	No	yes				0.642557	-0.914869	Pp3c1_12860V3	no	no
0.940839	-1.77574	Pp3c1_15740V3	No	No				0.791844	-2.3183	Pp3c1_12990V3	no	no
5.2683	4.582	NP_904170	yes	yes				0.912599	-2.63421	Pp3c1_13170V3	no	no
0.654842	0.356845	Pp3c22_18310V3	No	No				0.0344627	-0.0271072	Pp3c1_1330V3	no	no
0.825467	-0.566283	Pp3c4_25170V3	No	No				0.362308	1.44136	Pp3c1_13830V3	no	no
0.887026	-0.854574	Pp3c1_16440V3	No	No				0.0858376	0.180929	Pp3c1_140V3	no	no
0.0760373	0.241973	Pp3c7_21380V3	No	No				0.163201	-0.278596	Pp3c1_14380V3	no	no
0.589957	1.30937	Pp3c1_19190V3	No	No				0.051098	-0.11141	Pp3c1_14800V3	no	no
1.0635	1.95725	Pp3c1_20030V3	No	No				0.24383	-1.03476	Pp3c1_14980V3	no	no
0.363177	-0.856352	Pp3c1_22260V3	No	No				0.65345	-2.29683	Pp3c7_21150V3	no	no
2.61666	4.07678	Pp3c14_10270V3	yes	yes				0.116772	0.239536	Pp3c1_15740V3	no	no
0.992358	0.622306	Pp3c1_23900V3	No	No				1.09717	-2.28649	Pp3c2_20540V3	no	no
0.660293	-0.999675	Pp3c1_24000V3	No	No				1.2838	-1.10225	Pp3c4_25170V3	no	no
0.29726	0.736201	Pp3c14_17310V3	No	No				0.534469	2.38847	Pp3c1_16440V3	no	no
1.65586	-1.9915	Pp3c1_24300V3	No	yes				0.684218	1.58194	Pp3c2_18620V3	no	no
0.00161884	-0.00108528	Pp3c1_24600V3	No	No				0.36099	0.261081	Pp3c1_19190V3	no	no
2.36841	3.97274	Pp3c4_15470V3	yes	yes				1.17912	1.57498	Pp3c1_20030V3	no	no
1.0156	0.517419	Pp3c1_25290V3	No	No				0.0296987	-0.0495326	Pp3c1_20330V3	no	no
0.651648	-0.766219	Pp3c2_14800V3	No	No				1.40015	-0.7042	Pp3c1_21230V3	no	no
1.48261	-1.2721	Pp3c1_25850V3	No	yes				0.0315368	-0.102681	Pp3c1_22450V3	no	no
1.45336	-1.42531	Pp3c1_26280V3	No	yes				1.01633	0.790557	Pp3c1_23900V3	no	no
1.98648	1.63327	Pp3c1_2650V3	No	yes				0.414447	-0.695529	Pp3c1_23930V3	no	no
0.272167	-0.197477	Pp3s116_30V3	No	No				0.451203	1.01179	Pp3c1_24000V3	no	no
1.69514	-0.967953	Pp3c5_6000V3	No	yes				1.28016	-3.21908	Pp3c14_17310V3	no	no
2.82642	3.75376	Pp3c16_12390V3	yes	yes				0.455274	-1.07861	Pp3c1_24300V3	no	no
0.416713	-0.703189	Pp3c14_14540V3	No	No				4.43534	-2.99644	Pp3c1_25000V3	yes	yes
0.674578	-0.344461	Pp3c1_32490V3	No	No				0.687032	-1.73202	Pp3c1_25290V3	no	no
1.11946	1.04499	Pp3c1_33470V3	No	No				3.94354	3.36088	Pp3c1_25850V3	no	no
1.57847	-2.48383	Pp3c1_33540V3	No	yes				0.708002	-0.792005	Pp3c1_26280V3	no	no
0.352133	1.1518	Pp3c2_12550V3	No	No				0.761722	-1.83004	Pp3c1_2650V3	no	no
0.0297093	0.0673122	Pp3c1_34240V3	No	No				0.129103	-0.50875	Pp3c1_27230V3	no	no
2.92679	3.72351	Pp3c11_7910V3	yes	yes				0.930667	-0.694256	Pp3s116_30V3	no	no
2.1259	-2.21859	Pp3c1_35880V3	No	yes				0.609742	-1.63209	Pp3c1_27990V3	no	no
0.735417	-2.28517	Pp3c1_36020V3	No	No				0.030937	0.117124	Pp3c1_29070V3	no	no
0.0852105	0.244296	Pp3c20_2640V3	No	No				0.99028	-3.25517	Pp3c1_29300V3	no	no
1.47339	-2.29632	Pp3c1_37460V3	No	yes				0.424048	-0.784167	Pp3c2_7940V3	no	no
0.475132	1.01848	Pp3c1_37710V3	No	No				0.144668	0.394058	Pp3c1_32280V3	no	no
4.10976	3.6254	NP_904171	yes	yes				1.18414	-1.64109	Pp3c1_32300V3	no	no
2.09493	1.65896	Pp3c1_38630V3	No	yes				0.857196	-1.33976	Pp3c1_32490V3	no	no
1.89746	-2.95081	Pp3c1_38750V3	No	yes				0.877296	-3.03049	Pp3c1_32960V3	no	no
1.471	-0.794232	Pp3c1_39640V3	No	yes				0.107191	-0.218962	Pp3c1_33150V3	no	no
0.784063	2.05322	Pp3c1_40570V3	No	No				1.44222	3.82098	Pp3c1_33540V3	no	no
1.83202	1.69161	Pp3c1_40650V3	No	yes				1.01311	1.37651	Pp3c1_34240V3	no	no
0.741338	-0.882957	Pp3c1_41280V3	No	No				1.87317	-1.1521	Pp3c1_34390V3	no	no
2.10242	-2.97854	Pp3c1_41900V3	No	yes				0.940786	-1.01782	Pp3c1_34820V3	no	no
1.21249	-1.60283	Pp3c1_5320V3	No	yes				0.520735	-0.741574	Pp3c17_17620V3	no	no
2.08444	-2.47374	Pp3c1_5330V3	No	yes				0.853026	2.75172	Pp3c1_35770V3	no	no
0.215677	-0.363817	Pp3c1_6650V3	No	No				0.832371	1.00097	Pp3c1_35880V3	no	no
1.68394	1.6244	Pp3c1_7450V3	No	yes				0.0282417	-0.0322177	Pp3c1_36020V3	no	no
3.44603	3.58183	Pp3c1_22450V3	yes	yes				0.289488	0.182106	Pp3c1_36370V3	no	no
1.62299	1.90934	Pp3c1_7910V3	No	yes				0.976461	1.85539	Pp3c17_18050V3	no	no
1.75385	-1.60781	Pp3c1_8280V3	No	yes				0.431041	-1.35899	Pp3c20_2640V3	no	no
1.51914	4.84006	Pp3c10_10490V3	No	yes				0.810768	-1.77482	Pp3c1_37460V3	no	no
1.73792	2.73319	Pp3c10_12080V3	No	yes				0.0128506	-0.0194435	Pp3c1_37710V3	no	no
0.582946	-2.15453	Pp3c12_19370V3	No	No				0.271037	-0.450687	Pp3c1_38160V3	no	no
3.39963	3.45112	Pp3c19_2490V3	yes	yes				0.548447	-1.27172	Pp3c1_38630V3	no	no
1.84965	1.6113	Pp3c10_14100V3	No	yes				1.0195	1.97502	Pp3c1_40570V3	no	no
2.06058	2.01149	Pp3c10_15390V3	No	yes				0.838619	-0.295893	Pp3c1_40650V3	no	no
0.413167	-0.805794	Pp3c10_16560V3	No	No				0.23941	0.981447	Pp3c1_41280V3	no	no
2.04028	-2.22197	Pp3c10_16930V3	No	yes				1.41553	3.15316	Pp3c1_41900V3	no	no
1.88452	-2.19518	Pp3c3_26020V3	No	yes				0.111185	-0.536957	Pp3c7_26650V3	no	no
0.355716	0.469264	Pp3c10_18330V3	No	No				0.329484	0.85474	Pp3c1_5320V3	no	no
1.97099	-3.41032	Pp3c10_19430V3	No	yes				0.10131	-0.292154	Pp3c1_5330V3	no	no
0.354556	0.895278	Pp3c10_20240V3	No	No				0.0325671	-0.085165	Pp3c1_6130V3	no	no
3.00669	3.45104	Pp3c17_19052V3	yes	yes				1.46104	-1.25241	Pp3c1_6650V3	no	no
0.961891	2.0581	Pp3c24_2030V3	No	No				0.283552	-0.454149	Pp3c1_7160V3	no	no
0.68616	0.816827	Pp3c10_21790V3	No	No				0.0686313	0.104419	Pp3c1_7450V3	no	no
0.77256	-1.25153	Pp3c3_24910V3	No	No				0.14195	0.972864	Pp3c9_15380V3	no	no
1.75207	-2.74085	Pp3c10_25270V3	No	yes				1.36386	-0.820833	Pp3c5_3870V3	no	no
0.0557191	-0.132617	Pp3c10_25415V3	No	No				1.30568	-2.55214	Pp3c1_7910V3	no	no
0.0972211	-0.244673	Pp3c10_25450V3	No	No				0.364273	-0.48408	Pp3c1_8170V3	no	no
2.41835	3.41238	Pp3c4_2950V3	yes	yes				1.87993	-0.530996	Pp3c1_8280V3	no	no
2.30386	3.32493	Pp3c20_13120V3	yes	yes				0.51025	-0.665391	Pp3c1_8440V3	no	no
0.477882	-0.709314	Pp3c10_8450V3	No	No				0.633126	-0.347231	Pp3c10_10490V3	no	no
1.38987	-0.853868	Pp3c10_8500V3	No	yes				0.72983	-0.61643	Pp3c10_12080V3	no	no
0.195685	-0.14971	Pp3c10_8680V3	No	No				0.0200848	0.0409088	Pp3c12_19370V3	no	no
0.540396	-0.312176	Pp3c5_5750V3	No	No				0.827526	2.84242	Pp3c10_13600V3	no	no
0.671616	-2.16846	Pp3c11_12080V3	No	No				0.710725	-0.877687	Pp3c10_13970V3	no	no
0.99509	1.07966	Pp3c11_12710V3	No	No				0.906007	-0.5942	Pp3c10_14100V3	no	no
1.23456	-1.66503	Pp3c11_14140V3	No	yes				0.452565	1.16553	Pp3c10_15730V3	no	no
1.76211	-2.45337	Pp3c11_14260V3	No	yes				0.283901	-0.779412	Pp3c10_16560V3	no	no
1.15845	-2.23871	Pp3c11_14450V3	No	yes				1.79234	-0.644515	Pp3c10_16930V3	no	no
1.05847	2.09593	Pp3c11_15790V3	No	No				0.913232	-2.22425	Pp3c10_17310V3	no	no
0.129557	-0.329287	Pp3s121_40V3	No	No				0.303932	0.498934	Pp3c3_26020V3	no	no
0.551783	-0.358136	Pp3c11_17260V3	No	No				0.38229	0.336105	Pp3c10_18330V3	no	no
2.26284	-1.80516	Pp3c11_17280V3	No	yes				0.32632	0.505026	Pp3c10_18660V3	no	no
0.0353521	-0.0901922	Pp3c11_18230V3	No	No				0.610582	0.962114	Pp3c10_19430V3	no	no
0.283688	0.192593	Pp3c11_18720V3	No	No				0.0928771	0.192098	Pp3c20_20710V3	no	no
0.0180335	-0.0583725	Pp3c11_19220V3	No	No				0.873843	-2.55779	Pp3c10_21790V3	no	no
1.68621	-2.43665	Pp3c11_19620V3	No	yes				0.0109975	-0.0365601	Pp3c3_24910V3	no	no
1.66583	-3.02276	Pp3c11_20880V3	No	yes				3.35238	-1.45316	Pp3c10_23170V3	no	no
0.348845	-0.427351	Pp3c11_20930V3	No	No				0.310668	-1.05505	Pp3c10_25270V3	no	no
1.89854	-0.669783	Pp3c15_25780V3	No	yes				0.719959	1.08798	Pp3c10_25415V3	no	no
1.61832	2.48007	Pp3c11_21590V3	No	yes				0.422442	0.644917	Pp3c10_25450V3	no	no
0.0454203	0.0723197	Pp3c11_21830V3	No	No				1.68595	-3.05557	Pp3c10_25460V3	no	no
1.50336	0.653	Pp3c7_2620V3	No	yes				0.967516	-1.47578	Pp3c2_15490V3	no	no
1.78419	0.712992	Pp3c7_3770V3	No	yes				0.264295	0.426149	Pp3c10_3350V3	no	no
0.640313	1.05546	Pp3c11_23310V3	No	No				0.714973	2.96299	Pp3c10_4900V3	no	no
1.14364	-1.70804	Pp3c11_23810V3	No	No				0.43185	-0.513197	Pp3c10_4970V3	no	no
2.24754	3.31403	Pp3c21_17320V3	yes	yes				0.200753	0.373758	Pp3c10_7850V3	no	no
0.0708795	0.148567	Pp3c11_25340V3	No	No				1.21359	-2.20814	Pp3c10_8450V3	no	no
0.340964	0.93417	Pp3c7_1950V3	No	No				0.638112	-0.568455	Pp3c10_8500V3	no	no
2.58817	-0.803471	Pp3c11_25510V3	No	yes				0.710049	1.11354	Pp3c10_8570V3	no	no
2.55571	-0.901437	Pp3c11_3690V3	No	yes				0.842199	1.61822	Pp3c10_8680V3	no	no
0.0670011	0.0866686	Pp3c11_5240V3	No	No				1.39218	-1.60195	Pp3c5_5750V3	no	no
0.963002	-3.42113	Pp3c11_6420V3	No	No				0.174088	-0.388395	Pp3c11_10680V3	no	no
0.0323988	0.103846	Pp3c7_22170V3	No	No				0.148666	0.216391	Pp3c7_26720V3	no	no
3.07879	3.27479	Pp3c3_15980V3	yes	yes				0.353318	-0.522847	Pp3c7_14200V3	no	no
0.320194	0.736267	Pp3c11_8520V3	No	No				0.98355	2.66149	Pp3c11_12080V3	no	no
0.0675411	0.131484	Pp3c12_10120V3	No	No				0.501793	0.941769	Pp3c11_12600V3	no	no
2.37592	-1.02382	Pp3c4_12720V3	No	yes				0.0687872	0.141162	Pp3c11_14140V3	no	no
0.980339	1.44789	Pp3c12_10330V3	No	No				0.998011	2.99021	Pp3c11_14260V3	no	no
1.45524	-0.729998	Pp3c3_12090V3	No	yes				1.1521	1.75382	Pp3c11_14450V3	no	no
0.540862	0.869752	Pp3c12_10640V3	No	No				0.0672409	0.169746	Pp3c11_14630V3	no	no
0.137076	0.309955	Pp3c3_19700V3	No	No				1.05415	-1.38409	Pp3c11_15420V3	no	no
0.377918	-0.635735	Pp3c4_13300V3	No	No				0.030218	0.0441208	Pp3c11_15530V3	no	no
0.0553305	0.0632299	Pp3c12_10950V3	No	No				0.347566	-1.23318	Pp3c11_15790V3	no	no
3.64572	3.24768	Pp3c8_17810V3	yes	yes				0.104202	-0.0625458	Pp3c11_1600V3	no	no
0.749488	0.917043	Pp3c12_11700V3	No	No				1.72579	1.62824	Pp3s121_40V3	no	no
1.09435	-2.91625	Pp3c12_13810V3	No	No				1.05169	-1.05481	Pp3c11_17260V3	no	no
0.616522	2.43636	Pp3c12_14230V3	No	No				1.47778	-0.859482	Pp3c11_17280V3	no	no
3.18835	3.21562	Pp3c20_4990V3	yes	yes				0.210416	-0.427542	Pp3c11_18230V3	no	no
2.24051	-1.07986	Pp3c12_15000V3	No	yes				1.13625	1.64003	Pp3c11_18720V3	no	no
2.0314	-2.03392	Pp3c12_15870V3	No	yes				0.192755	-0.334772	Pp3c11_19160V3	no	no
0.225369	0.513578	Pp3c12_16880V3	No	No				0.934462	1.44354	Pp3c11_19220V3	no	no
0.28156	0.4853	Pp3c12_17600V3	No	No				0.758008	1.44452	Pp3c11_19620V3	no	no
0.760307	-1.0897	Pp3c12_1790V3	No	No				0.369248	-1.17173	Pp3c11_20930V3	no	no
1.45868	-0.766069	Pp3c12_18260V3	No	yes				1.22931	-0.79422	Pp3c15_25780V3	no	no
1.83283	-1.18811	Pp3c12_1830V3	No	yes				0.202406	-0.187547	Pp3c7_2620V3	no	no
1.58773	-1.14913	Pp3c12_19360V3	No	yes				0.912957	-1.68348	Pp3c11_23510V3	no	no
0.907044	0.520657	Pp3c12_20160V3	No	No				0.5352	-0.806665	Pp3c11_23810V3	no	no
0.307177	-0.653563	Pp3c12_21020V3	No	No				0.0273208	-0.0953776	Pp3c11_24240V3	no	no
3.02922	3.19132	Pp3c9_8630V3	yes	yes				1.13276	2.88423	Pp3c11_24620V3	no	no
0.549435	1.47729	Pp3c12_22830V3	No	No				0.786657	-1.97114	Pp3c7_21140V3	no	no
0.549534	1.18186	Pp3c4_3170V3	No	No				0.246277	0.863096	Pp3c11_25340V3	no	no
0.643943	-1.97374	Pp3c12_25460V3	No	No				0.94346	-2.84613	Pp3c11_25530V3	no	no
1.7951	-1.73791	Pp3c12_6510V3	No	yes				0.87849	0.71979	Pp3c11_25510V3	no	no
1.59677	-1.0321	Pp3c8_13880V3	No	yes				0.330502	-0.707808	Pp3c11_25960V3	no	no
1.92715	-1.17076	Pp3c12_8920V3	No	yes				0.0125491	0.0326023	Pp3c11_26000V3	no	no
0.689013	-0.226442	Pp3c12_9180V3	No	No				0.560506	0.52012	Pp3c11_26720V3	no	no
0.0765196	0.165136	Pp3c6_17680V3	No	No				1.64328	-0.58477	Pp3c11_3690V3	no	no
2.18992	-1.21986	Pp3c25_9320V3	No	yes				0.412384	0.642288	Pp3c11_3710V3	no	no
1.84265	-2.65289	Pp3c12_9320V3	No	yes				0.0344128	-0.0795148	Pp3c11_5240V3	no	no
3.14069	3.17219	Pp3c7_25140V3	yes	yes	PpAARE3			0.618941	-1.22942	Pp3c11_5840V3	no	no
1.79587	-3.10737	Pp3c13_13090V3	No	yes				0.0665995	0.318397	Pp3c7_27030V3	no	no
1.10697	-1.75779	Pp3c13_1310V3	No	No				0.64466	-2.1637	Pp3c11_6420V3	no	no
2.58395	3.12339	NP_904248	yes	yes				0.842659	-0.484619	Pp3c7_22170V3	no	no
4.03802	3.06929	Pp3c13_13830V3	yes	yes				0.543846	-1.16495	Pp3c11_7910V3	no	no
3.00198	2.99306	Pp3c27_8140V3	yes	yes				0.911172	-3.63467	Pp3c11_8520V3	no	no
0.322052	-0.83654	Pp3c13_16130V3	No	No				0.00120872	0.00211779	Pp3c12_10120V3	no	no
2.23553	-1.62948	Pp3c13_15900V3	No	yes				1.26716	-1.23332	Pp3c4_12720V3	no	no
0.0911484	-0.245874	Pp3c13_17120V3	No	No				0.120298	0.456255	Pp3c12_10330V3	no	no
3.87507	2.92956	Pp3c16_11960V3	yes	yes				1.06897	1.02019	Pp3c3_12090V3	no	no
0.842987	-3.56617	Pp3c13_21050V3	No	No				0.287942	0.686016	Pp3c12_10640V3	no	no
1.57711	2.69787	Pp3c13_21430V3	No	yes				1.52828	-0.732402	Pp3c13_22220V3	no	no
1.27526	-1.32684	Pp3c13_22270V3	No	yes				0.00511392	0.0134214	Pp3c4_13300V3	no	no
0.0937039	-0.474508	Pp3c26_6060V3	No	No				1.36417	1.14639	Pp3c12_11240V3	no	no
1.08859	-0.941022	Pp3c4_21520V3	No	No				0.944375	-4.91992	Pp3c12_11700V3	no	no
1.39025	2.1767	Pp3c26_8740V3	No	yes				0.0708706	0.185663	Pp3c12_13810V3	no	no
0.943974	-1.66836	Pp3c13_5000V3	No	No				0.267684	0.757369	Pp3c12_14230V3	no	no
1.1644	-1.5118	Pp3c4_30730V3	No	No				0.987313	3.25117	Pp3c12_15000V3	no	no
0.215495	-0.926723	Pp3c7_22150V3	No	No				0.403012	-0.536633	Pp3c12_16880V3	no	no
0.115146	-0.372206	Pp3c13_5930V3	No	No				0.0573414	-0.108838	Pp3c13_17970V3	no	no
0.302899	-1.24383	Pp3c13_6570V3	No	No				0.327904	-0.610998	Pp3c12_1790V3	no	no
1.13177	2.19961	Pp3c13_7350V3	No	yes				1.13533	-2.65752	Pp3c12_17990V3	no	no
0.0151807	-0.037632	Pp3c13_7900V3	No	No				0.0105197	0.0203775	Pp3c12_18260V3	no	no
3.21799	2.81305	Pp3c4_2000V3	yes	yes				0.174544	0.477734	Pp3c12_1830V3	no	no
2.365	2.72305	Pp3c6_9170V3	yes	yes				1.52534	-0.894196	Pp3c12_19360V3	no	no
1.02068	-1.57968	Pp3c14_10480V3	No	No				0.248819	0.847214	Pp3c12_21020V3	no	no
2.32083	2.70783	Pp3c6_9090V3	yes	yes				0.139297	0.264418	Pp3c12_20650V3	no	no
2.11242	-0.991328	Pp3c2_9590V3	No	yes				6.85875	7.72899	Pp3c12_21080V3_1_Cit	yes	yes	PpAARE2
0.21081	-0.318838	Pp3c14_11180V3	No	No				0.81394	1.70335	Pp3c12_22830V3	no	no
0.824655	-1.48674	Pp3c14_12310V3	No	No				0.884027	-0.844884	Pp3c12_23320V3	no	no
1.71629	-1.0124	Pp3c14_13490V3	No	yes				0.824043	-0.958642	Pp3c4_1350V3	no	no
1.95209	-2.40988	Pp3c14_13560V3	No	yes				0.0794808	0.142085	Pp3c12_24760V3	no	no
1.84721	-2.98496	Pp3c14_1470V3	No	yes				0.188859	-0.314199	Pp3c12_24890V3	no	no
0.364078	-0.30297	Pp3c2_10270V3	No	No				0.349614	0.942351	Pp3c4_3170V3	no	no
2.89463	2.57642	Pp3c7_11100V3	yes	yes				0.931242	-2.13422	Pp3c12_25030V3	no	no
0.860482	1.16597	Pp3c14_17110V3	No	No				0.349519	1.55008	Pp3c12_25460V3	no	no
1.28068	1.7564	Pp3c14_19170V3	No	yes				0.0988216	-0.171688	Pp3c4_170V3	no	no
1.48682	-0.708234	Pp3c14_19960V3	No	yes				0.994146	-1.78599	Pp3c12_3210V3	no	no
2.46606	2.48129	Pp3c5_19520V3	yes	yes				0.131748	-0.15543	Pp3c12_3280V3	no	no
0.121497	-0.158614	Pp3c14_21030V3	No	No				0.367501	-0.555955	Pp3c12_3550V3	no	no
2.98503	2.46023	Pp3c4_3720V3	yes	yes				0.0362667	-0.054966	Pp3c12_4060V3	no	no
3.26501	2.33549	Pp3c5_7810V3	yes	yes				0.114663	-0.18612	Pp3c12_4500V3	no	no
0.163417	0.229657	Pp3c14_2260V3	No	No				0.490437	-1.1329	Pp3c4_19000V3	no	no
0.534798	-0.986488	Pp3c14_22870V3	No	No				1.06833	1.31095	Pp3c12_6510V3	no	no
0.695442	0.971747	Pp3c14_26060V3	No	No				1.11405	-0.60753	Pp3c3_16720V3	no	no
1.10688	-1.58224	Pp3c14_23580V3	No	No				0.198728	-0.936223	Pp3c8_13880V3	no	no
0.352092	-0.676208	Pp3c14_25170V3	No	No				1.11284	2.33902	Pp3c12_8920V3	no	no
1.92898	1.69426	Pp3c14_26340V3	No	yes				1.61868	-1.50802	Pp3c13_19780V3	no	no
1.09454	-1.78755	Pp3c14_26820V3	No	No				1.03666	-3.61914	Pp3c12_9240V3	no	no
0.375702	-1.36603	Pp3c14_4100V3	No	No				1.75958	-1.08792	Pp3c25_9320V3	no	no
2.17251	-1.1027	Pp3c14_6120V3	No	yes				0.30017	-1.07451	Pp3c12_9320V3	no	no
1.61449	0.751419	Pp3c14_8280V3	No	yes				0.152824	-0.370441	Pp3c12_9500V3	no	no
0.426957	0.502573	Pp3c14_8600V3	No	No				0.012104	0.0186532	Pp3c13_10420V3	no	no
0.0427846	0.0973911	Pp3c14_8980V3	No	No				0.560542	-0.709883	Pp3c13_13170V3	no	no
0.560441	-0.746836	Pp3c15_10940V3	No	No				0.0030105	-0.00137838	Pp3c3_18420V3	no	no
2.34066	2.33494	Pp3c9_3440V3	yes	yes				0.437154	-0.506646	Pp3c13_13830V3	no	no
1.28058	-0.502024	Pp3c15_12140V3	No	No				0.53911	0.987564	Pp3c13_13860V3	no	no
2.31792	2.26412	Pp3c15_11070V3	yes	yes				0.472877	0.518374	Pp3c13_14480V3	no	no
0.725629	-1.44179	Pp3c9_12290V3	No	No				0.448364	1.58358	Pp3c13_14980V3	no	no
0.201464	1.06228	Pp3c15_13040V3	No	No				0.291641	-0.190132	Pp3c13_15330V3	no	no
0.351316	0.954306	Pp3c15_13020V3	No	No				0.930442	-1.89124	Pp3c13_15620V3	no	no
1.82998	-0.785728	Pp3c15_17330V3	No	yes				0.482317	0.252034	Pp3c13_16130V3	no	no
3.06119	2.26305	Pp3c13_13170V3	yes	yes				1.11226	-0.934219	Pp3c13_15900V3	no	no
0.460528	-0.643618	Pp3c15_17560V3	No	No				0.758618	3.34316	Pp3c13_17120V3	no	no
0.637974	-1.44577	Pp3c15_18180V3	No	No				0.494457	1.39039	Pp3c13_17270V3	no	no
2.30785	2.19339	Pp3c6_24470V3	yes	yes				1.44598	-0.592663	Pp3c19_6490V3	no	no
1.33667	-1.79423	Pp3c9_17550V3	No	yes				0.918229	2.61813	Pp3c13_21050V3	no	no
0.430291	-0.56999	Pp3c15_22190V3	No	No				0.747742	-1.76974	Pp3c13_21430V3	no	no
0.171883	-0.505613	Pp3c15_22240V3	No	No				0.628336	1.62274	Pp3c13_22270V3	no	no
1.25276	-1.90753	Pp3c15_23910V3	No	yes				0.329859	-0.684597	Pp3c13_2300V3	no	no
3.10873	2.14187	Pp3c9_5310V3	yes	yes				0.633043	1.88687	Pp3c26_6060V3	no	no
0.410014	0.626434	Pp3c15_24240V3	No	No				1.44153	-1.09875	Pp3c4_21520V3	no	no
1.25311	-2.13346	Pp3c15_25080V3	No	yes				0.673134	-0.609136	Pp3c13_3460V3	no	no
1.06191	1.71242	Pp3c9_6640V3	No	No				1.67744	-1.0004	Pp3c13_4290V3	no	no
0.175176	0.630645	Pp3c15_5850V3	No	No				0.121661	-0.278371	Pp3c26_8740V3	no	no
0.806777	-0.978198	Pp3c15_5860V3	No	No				2.91335	-0.819512	Pp3c4_30730V3	no	no
1.00929	-0.655975	Pp3c15_6340V3	No	No				0.642821	2.32261	Pp3c7_22150V3	no	no
0.311566	0.56166	Pp3c15_70V3	No	No				0.713244	2.70145	Pp3c13_5930V3	no	no
0.587157	0.220608	Pp3c15_7750V3	No	No				0.412651	1.83337	Pp3c13_6570V3	no	no
0.857567	1.55816	Pp3c15_7910V3	No	No				1.13373	1.60307	Pp3c13_7350V3	no	no
0.553379	-1.66186	Pp3c15_9100V3	No	No				0.962197	1.168	Pp3c13_7900V3	no	no
2.73542	2.09951	Pp3c15_12410V3	yes	yes				1.07316	-2.87206	Pp3c13_8400V3	no	no
1.02237	-1.10923	Pp3c16_10600V3	No	No				0.0878624	0.280623	Pp3c13_8820V3	no	no
0.398893	-0.441671	Pp3c16_11390V3	No	No				0.419641	-0.79972	Pp3c14_10270V3	no	no
2.61092	1.90227	Pp3c18_5520V3	yes	yes				0.743624	-1.38824	Pp3c14_10480V3	no	no
1.24248	1.51299	Pp3c16_12310V3	No	yes				0.54067	1.31866	Pp3c17_13490V3	no	no
3.42771	0.791715	Pp3c27_4930V3	yes	yes				0.694725	-2.11809	Pp3c2_9590V3	no	no
1.77991	1.87572	Pp3c16_12630V3	No	yes				0.546552	0.520807	Pp3c14_11070V3	no	no
1.13105	-1.68333	Pp3c8_16130V3	No	No				0.91672	2.31319	Pp3c14_11180V3	no	no
2.79629	-1.14637	NP_904236	yes	yes				0.506703	-0.461331	Pp3c14_12310V3	no	no
0.533094	-1.42171	Pp3c16_14730V3	No	No				0.534724	-0.311521	Pp3c2_1850V3	no	no
1.13238	1.62725	Pp3c16_15270V3	No	No				1.17579	3.01664	Pp3c14_13490V3	no	no
0.306575	-0.820359	Pp3c16_16040V3	No	No				1.30993	1.08412	Pp3c14_13560V3	no	no
1.24301	0.911637	Pp3c16_16890V3	No	No				0.727935	-1.68958	Pp3c17_4670V3	no	no
0.0388159	0.0729993	Pp3c6_11710V3	No	No				0.625146	0.4289	Pp3c2_10270V3	no	no
1.5737	2.70792	Pp3c5_23010V3	No	yes				0.607868	-1.83325	Pp3c14_1540V3	no	no
1.49098	-0.658425	Pp3c16_20070V3	No	No				0.291774	0.549844	Pp3c14_15560V3	no	no
3.38353	-1.21067	Pp3c4_24130V3	yes	yes				0.175497	0.50422	Pp3c14_17110V3	no	no
1.14885	-0.699193	Pp3c6_21830V3	No	No				0.000868386	-0.00129382	Pp3c14_17710V3	no	no
1.39827	-2.84469	Pp3c16_21430V3	No	yes				0.130362	0.244218	Pp3c8_13470V3	no	no
1.12357	-2.72437	Pp3c8_5770V3	No	yes				0.0365022	0.14032	Pp3c14_18645V3	no	no
0.672747	-1.3957	Pp3c16_23780V3	No	No				0.581686	-0.525844	Pp3c14_1930V3	no	no
2.84408	-1.24943	Pp3c24_18330V3	yes	yes				0.220231	0.42267	Pp3c14_1940V3	no	no
1.05331	-3.25209	Pp3c16_410V3	No	No				0.708907	-2.58377	Pp3c17_13300V3	no	no
1.74588	2.54921	Pp3c27_5110V3	No	yes				2.28257	-1.13976	Pp3c14_19640V3	no	no
3.72719	-1.25438	Pp3c16_1020V3	yes	yes				0.783075	-2.49022	Pp3c14_19960V3	no	no
0.635034	1.65972	Pp3c16_5240V3	No	No				0.458057	-0.337622	Pp3c14_20020V3	no	no
0.271682	-0.934832	Pp3c16_5650V3	No	No				0.506344	1.60562	Pp3c14_20420V3	no	no
0.335817	0.510762	Pp3c25_990V3	No	No				0.817841	1.40899	Pp3c14_21530V3	no	no
2.66137	-1.26159	Pp3c4_22510V3	yes	yes				0.915293	1.60762	Pp3c14_21840V3	no	no
0.873101	-1.68239	Pp3c5_16070V3	No	No				0.0379725	-0.0395749	Pp3c14_22340V3	no	no
0.0101891	-0.0205847	Pp3c16_9400V3	No	No				0.891441	0.313089	Pp3c14_2260V3	no	no
0.723125	-1.43933	Pp3c17_12020V3	No	No				0.00182428	0.00152715	Pp3c14_22870V3	no	no
1.93908	-1.14875	Pp3c17_14060V3	No	yes				0.447027	1.21934	Pp3c14_26060V3	no	no
0.188649	0.348626	Pp3c17_14200V3	No	No				1.46405	-2.78448	Pp3c14_25170V3	no	no
1.39867	-1.52799	Pp3c17_15200V3	No	yes				0.320132	-0.483525	Pp3c14_26340V3	no	no
1.03219	1.10483	Pp3c17_16140V3	No	No				1.28917	3.56724	Pp3c14_26600V3	no	no
2.25578	-1.06276	Pp3c17_17180V3	No	yes				0.00939093	-0.0233173	Pp3c14_26820V3	no	no
2.86605	-1.29516	Pp3c2_6100V3	yes	yes				0.225002	0.454665	Pp3c14_3350V3	no	no
2.77924	-1.43433	Pp3c16_2860V3	yes	yes				1.15048	-1.41876	Pp3c14_4050V3	no	no
2.62537	-1.48821	Pp3c10_4900V3	yes	yes				0.710675	-1.26053	Pp3c14_4100V3	no	no
0.420102	0.432796	Pp3c17_20370V3	No	No				1.04653	2.48948	Pp3c14_4340V3	no	no
2.75155	-1.49712	Pp3c6_2570V3	yes	yes				0.220854	0.314759	Pp3c14_4960V3	no	no
0.376853	0.833547	Pp3c17_23180V3	No	No				1.6012	-1.44783	Pp3c14_7570V3	no	no
0.665134	-1.25964	Pp3c17_5070V3	No	No				0.887367	-3.38946	Pp3c14_8280V3	no	no
0.10124	0.307798	Pp3c17_6520V3	No	No				0.437578	-0.59689	Pp3c14_8440V3	no	no
0.276973	-0.599183	Pp3c18_10730V3	No	No				0.850721	-2.41445	Pp3c14_8600V3	no	no
0.248938	-0.451204	Pp3c18_1280V3	No	No				0.594373	-0.851262	Pp3c14_9440V3	no	no
1.59915	1.98382	Pp3c18_1300V3	No	yes				0.200515	-0.320745	Pp3c15_10940V3	no	no
0.0233723	0.0567716	Pp3c21_20630V3	No	No				0.253912	-0.241044	Pp3c15_11070V3	no	no
1.37225	-3.29958	Pp3c18_1550V3	No	yes				0.148684	-0.56817	Pp3c15_12140V3	no	no
0.467118	-0.877146	Pp3c18_16014V3	No	No				0.0134941	0.0134919	Pp3c15_12410V3	no	no
0.383779	-0.837273	Pp3c18_18400V3	No	No				0.573719	-0.925948	Pp3c15_12980V3	no	no
0.576036	1.4784	Pp3c18_18460V3	No	No				0.0399563	0.104065	Pp3c15_13020V3	no	no
0.34573	-0.428226	Pp3c18_20600V3	No	No				0.453533	0.915625	Pp3c15_13830V3	no	no
2.53614	-1.52687	Pp3c2_29840V3	yes	yes				0.802459	1.4342	Pp3c15_17530V3	no	no
0.591879	-0.383942	Pp3c18_21710V3	No	No				0.942148	-3.07901	Pp3c15_18160V3	no	no
1.00285	-1.61581	Pp3c18_21880V3	No	No				0.0969428	-0.372745	Pp3c15_18180V3	no	no
0.980286	0.906648	Pp3c18_22260V3	No	No				0.3031	0.965878	Pp3c15_19960V3	no	no
0.957813	-1.27916	Pp3c18_22500V3	No	No				0.611622	-0.847328	Pp3c15_20540V3	no	no
1.66904	-3.15693	Pp3c18_4760V3	No	yes				0.917992	0.668754	Pp3c15_20650V3	no	no
0.675787	-1.18166	Pp3c22_17910V3	No	No				0.82272	-2.6597	Pp3c15_21510V3	no	no
2.75574	-1.56317	Pp3c16_2080V3	yes	yes				0.11618	-0.268482	Pp3c15_21940V3	no	no
0.568738	-0.671811	Pp3c18_6090V3	No	No				0.289308	-0.607146	Pp3c15_22190V3	no	no
1.60738	-0.760051	Pp3c18_9840V3	No	yes				4.81221	-5.18475	Pp3c15_22240V3	yes	yes
2.28739	-1.30683	Pp3c19_10330V3	No	yes				0.122423	-0.145616	Pp3c9_23630V3	no	no
1.2308	1.40671	Pp3c19_10440V3	No	yes				0.718724	-0.703502	Pp3c9_24880V3	no	no
1.11731	-1.64758	Pp3c19_11600V3	No	No				0.411513	-0.61922	Pp3c15_24000V3	no	no
1.94984	-2.30248	Pp3c19_12460V3	No	yes				0.288354	-0.502768	Pp3c15_24240V3	no	no
1.19471	1.67072	Pp3c19_1760V3	No	yes				0.294342	-0.502931	Pp3c15_24340V3	no	no
0.766354	0.830383	Pp3c19_18700V3	No	No				1.10935	-0.802288	Pp3c15_25050V3	no	no
1.94265	-1.23237	Pp3c22_4200V3	No	yes				0.67337	-1.47913	Pp3c15_2570V3	no	no
3.23427	-1.62509	Pp3c15_20650V3	yes	yes				0.363394	-0.819247	Pp3c15_4270V3	no	no
0.542284	0.754476	Pp3c19_20230V3	No	No				0.993143	2.1957	Pp3c15_4460V3	no	no
0.145255	-0.283332	Pp3c19_20900V3	No	No				1.18219	-2.26321	Pp3c15_4630V3	no	no
2.11643	-1.29691	Pp3c19_22410V3	No	yes				1.01063	-0.871742	Pp3c15_5130V3	no	no
2.43937	-1.67343	Pp3c27_4160V3	yes	yes				0.80063	1.47935	Pp3c15_5850V3	no	no
3.40781	-1.67567	Pp3c1_35770V3	yes	yes				0.120574	-0.0904096	Pp3c15_5860V3	no	no
2.54688	-1.70343	Pp3c1_29070V3	yes	yes				0.253576	-0.534461	Pp3c15_7070V3	no	no
0.5555	-1.08324	Pp3c19_3640V3	No	No				0.113481	0.175173	Pp3c15_7750V3	no	no
0.248285	-0.610163	Pp3c19_3840V3	No	No				0.818394	-1.14092	Pp3c15_7910V3	no	no
1.4388	-2.86769	Pp3c19_4700V3	No	yes				0.347112	0.376607	Pp3c15_7930V3	no	no
2.7365	-1.72763	Pp3c4_6130V3	yes	yes				0.682652	-0.707251	Pp3c15_9100V3	no	no
1.27964	-3.90756	Pp3c19_5780V3	No	yes				0.260661	0.262775	Pp3c16_1000V3	no	no
1.84721	-3.52107	Pp3c19_6490V3	No	yes				0.69852	1.05655	Pp3c16_1020V3	no	no
0.349515	-0.632605	Pp3c19_6730V3	No	No				0.951248	1.70456	Pp3c16_11390V3	no	no
0.30401	0.574786	Pp3c19_6990V3	No	No				0.231138	0.438618	Pp3c16_11960V3	no	no
3.68427	-1.7511	Pp3c1_14980V3	yes	yes				0.892944	-4.43452	Pp3c16_12310V3	no	no
0.930814	-1.49303	Pp3c19_8330V3	No	No				0.507017	-1.15154	Pp3c16_12390V3	no	no
1.82114	-3.10333	Pp3c2_12250V3	No	yes				0.91724	1.28326	Pp3c27_4160V3	no	no
3.07116	-1.88768	Pp3c12_11240V3	yes	yes				0.34139	-0.787252	Pp3c16_12630V3	no	no
0.815969	-1.80412	Pp3c2_13300V3	No	No				0.459043	-0.604514	Pp3c27_5750V3	no	no
0.61401	-0.812529	Pp3c2_14410V3	No	No				1.28023	-1.31127	Pp3c16_13180V3	no	no
1.20872	0.853561	Pp3c2_14600V3	No	No				1.17158	-3.92702	Pp3c8_16130V3	no	no
1.80429	-1.97749	Pp3c2_17110V3	No	yes				0.264233	-0.589522	Pp3c16_13830V3	no	no
0.129813	0.197633	Pp3c2_1810V3	No	No				0.787289	-1.08859	Pp3c16_14730V3	no	no
0.461615	0.24182	Pp3c2_1920V3	No	No				0.0567646	0.20561	Pp3c16_15270V3	no	no
2.29867	-1.71761	Pp3c2_19310V3	No	yes				0.3771	0.953381	Pp3c25_1230V3	no	no
0.632273	1.11938	Pp3c2_19700V3	No	No				1.52487	-2.26009	Pp3c16_16040V3	no	no
0.311349	1.01575	Pp3c2_19710V3	No	No				0.785938	-2.0711	Pp3c16_16890V3	no	no
0.413171	-0.475159	Pp3c2_19720V3	No	No				0.489094	-0.685441	Pp3c16_16950V3	no	no
0.865492	1.27415	Pp3c2_19910V3	No	No				0.708183	1.15528	Pp3c16_17660V3	no	no
1.73913	-1.09704	Pp3c2_20550V3	No	yes				1.29959	-1.39585	Pp3c16_20070V3	no	no
0.127812	0.184785	Pp3c2_22420V3	No	No				0.836505	-0.817773	Pp3c16_2080V3	no	no
0.529155	-1.76543	Pp3c2_23590V3	No	No				1.25369	-0.749384	Pp3c6_21830V3	no	no
1.55636	0.815516	Pp3c2_24120V3	No	yes				0.618418	-0.353346	Pp3c16_21550V3	no	no
0.940003	-1.48093	Pp3c2_2520V3	No	No				0.0470649	-0.276809	Pp3c8_5770V3	no	no
1.54639	1.37371	Pp3c2_25580V3	No	yes				0.931536	-1.69965	Pp3c19_3770V3	no	no
2.79704	-1.90964	Pp3c14_21840V3	yes	yes				1.25303	1.60705	Pp3c16_23780V3	no	no
1.96965	4.46607	Pp3c2_26580V3	No	yes				0.413245	-0.820028	Pp3c16_24460V3	no	no
1.95542	-2.95147	Pp3c2_28380V3	No	yes				0.343614	0.531754	REV__REVERSE_Pp3c16_2540V3	no	no
2.23838	-1.18099	Pp3c7_22400V3	No	yes				0.263614	-0.853046	Pp3c16_4550V3	no	no
2.50586	-1.95577	Pp3c17_19090V3	yes	yes				0.904528	2.48569	Pp3c16_5220V3	no	no
3.40005	-1.99683	Pp3c13_17270V3	yes	yes				1.20714	1.36562	Pp3c16_5650V3	no	no
0.0132893	0.0212822	Pp3c2_31660V3	No	No				0.176071	0.345911	Pp3c16_5670V3	no	no
1.92273	-2.73941	Pp3c2_32060V3	No	yes				0.0617779	-0.0954285	Pp3c16_5830V3	no	no
0.923121	-1.50081	Pp3c2_32510V3	No	No				0.476224	-0.853987	Pp3c16_590V3	no	no
0.753557	-1.35057	Pp3c2_34080V3	No	No				0.180216	0.309576	Pp3c16_600V3	no	no
1.92672	-1.79214	Pp3c2_34120V3	No	yes				0.915637	-3.51237	Pp3c25_990V3	no	no
1.09593	-0.705049	Pp3c2_35950V3	No	No				0.465815	-1.46226	Pp3c16_7980V3	no	no
0.34936	-0.480914	Pp3c2_4060V3	No	No				0.404945	1.71821	Pp3c16_80V3	no	no
0.345018	0.584255	Pp3c2_5820V3	No	No				0.540493	0.939517	Pp3c5_16070V3	no	no
2.63253	-2.01085	Pp3c7_7230V3	yes	yes				0.256881	0.693033	Pp3c16_9400V3	no	no
1.72511	-1.81483	Pp3c2_9140V3	No	yes				1.23363	-1.0912	Pp3c17_14060V3	no	no
1.82259	-1.04149	Pp3c2_9200V3	No	yes				0.321202	-0.640127	Pp3c17_14660V3	no	no
0.355787	-1.23808	Pp3c2_9850V3	No	No				0.154214	-0.40785	Pp3c17_15200V3	no	no
1.7919	1.02802	Pp3c2_9920V3	No	yes				0.563296	0.775266	Pp3c17_16140V3	no	no
1.18254	-1.68137	Pp3c20_12680V3	No	yes				0.274574	0.442928	Pp3c17_16260V3	no	no
3.64438	-2.05129	Pp3c23_4120V3	yes	yes				0.892567	3.33437	Pp3c17_17180V3	no	no
2.41773	-2.08347	Pp3c19_2530V3	yes	yes				0.0299358	0.079464	Pp3c17_18380V3	no	no
0.601835	-1.43281	Pp3c20_1360V3	No	No				0.200987	0.466224	Pp3c17_19052V3	no	no
0.187756	0.655278	Pp3c23_8400V3	No	No				0.93915	-2.12641	Pp3c17_19090V3	no	no
1.74075	-2.02713	Pp3c8_21390V3	No	yes				0.9295	1.75801	Pp3c17_20370V3	no	no
0.754553	-2.12114	Pp3c23_9370V3	No	No				0.641974	1.36087	Pp3c17_22200V3	no	no
0.232532	0.5817	Pp3c20_16550V3	No	No				1.3712	1.85071	Pp3c17_23180V3	no	no
3.9971	-2.10352	Pp3c20_9790V3	yes	yes				0.495095	-0.920812	Pp3c17_23380V3	no	no
1.42891	-0.811176	Pp3c20_16950V3	No	yes				0.193295	-0.294532	Pp3c17_4860V3	no	no
0.187363	-0.308204	Pp3c24_5780V3	No	No				1.10848	2.35886	Pp3c17_5070V3	no	no
1.00231	-2.01944	Pp3c8_16860V3	No	No				0.47793	1.18923	Pp3c17_5590V3	no	no
4.05789	-2.10604	Pp3c24_12510V3	yes	yes				0.118555	-0.270592	Pp3c17_5990V3	no	no
1.88901	-1.55158	Pp3c24_3690V3	No	yes				0.507113	-1.25669	Pp3c17_6090V3	no	no
1.7229	-1.38198	Pp3c20_21940V3	No	yes				0.0265652	0.0992711	Pp3c17_6520V3	no	no
0.55963	-1.90848	Pp3c20_21960V3	No	No				0.912691	-1.6464	Pp3c17_7790V3	no	no
0.229161	0.437197	Pp3c20_22420V3	No	No				1.41777	1.7605	Pp3c18_10730V3	no	no
1.28384	2.0656	Pp3c20_22820V3	No	yes				1.60125	-1.01831	Pp3c18_11070V3	no	no
1.13841	-1.55132	Pp3c20_2330V3	No	No				0.115921	0.315628	Pp3c18_12670V3	no	no
1.15198	1.36788	Pp3c20_23430V3	No	No				0.0230496	0.0298742	Pp3c18_1280V3	no	no
1.73273	-2.61019	Pp3c20_23560V3	No	yes				0.103864	0.248966	Pp3c18_1300V3	no	no
1.60794	-3.32774	Pp3c20_2460V3	No	yes				0.0654976	0.0942408	Pp3c18_13220V3	no	no
0.577939	-0.910711	Pp3c20_2980V3	No	No				4.69423	-2.02297	Pp3c18_13570V3	no	no
2.39774	-2.11116	Pp3c5_3870V3	yes	yes				0.172956	0.291181	Pp3c18_13870V3	no	no
1.88566	1.38234	Pp3c20_6050V3	No	yes				0.240201	-0.818401	Pp3c18_14720V3	no	no
2.32202	-1.76272	Pp3c20_860V3	No	yes				1.20729	-1.88982	Pp3c18_15450V3	no	no
1.3847	-1.18366	Pp3c20_8830V3	No	yes				0.354844	1.63622	Pp3c18_1550V3	no	no
1.78719	-2.75422	Pp3c20_9200V3	No	yes				1.57281	2.0337	Pp3c21_4860V3	no	no
0.124822	0.103945	Pp3c20_9290V3	No	No				0.439153	0.910086	Pp3c18_16140V3	no	no
3.20268	-2.13913	Pp3c1_3850V3	yes	yes				0.378972	-0.409969	Pp3c18_17910V3	no	no
0.949046	0.713181	Pp3c21_10620V3	No	No				1.8241	-0.526459	Pp3c19_4330V3	no	no
1.61735	-1.39395	Pp3c21_10710V3	No	yes				0.4889	-0.533076	Pp3c18_20060V3	no	no
0.606852	-1.15525	Pp3c21_14880V3	No	No				0.556045	-0.918122	Pp3c18_21050V3	no	no
0.552577	-1.3454	Pp3c21_15660V3	No	No				0.228809	0.419486	Pp3c18_21250V3	no	no
0.920364	-0.854625	Pp3c21_16160V3	No	No				0.0121151	-0.0336749	Pp3c18_21300V3	no	no
2.44496	-2.15752	Pp3c24_9740V3	yes	yes				0.925306	3.3137	Pp3c18_21710V3	no	no
2.45615	-2.16782	Pp3c6_5430V3	yes	yes				1.18712	2.00036	Pp3c18_21880V3	no	no
0.578254	1.60573	Pp3c21_19850V3	No	No				0.00609452	-0.00425784	Pp3c18_22260V3	no	no
0.800464	-1.81457	Pp3c21_21000V3	No	No				0.738171	1.67568	Pp3c18_2250V3	no	no
1.30062	1.36068	Pp3c21_21410V3	No	yes				0.100811	0.327028	Pp3c18_4760V3	no	no
1.30424	-2.16322	Pp3c21_3950V3	No	yes				0.145527	0.384272	Pp3c22_17910V3	no	no
1.63745	1.31725	Pp3c21_6120V3	No	yes				0.568784	-0.899527	Pp3c18_5520V3	no	no
0.964678	-2.0697	Pp3c22_13420V3	No	No				0.17041	0.385682	Pp3c18_6090V3	no	no
1.46904	2.34945	Pp3c21_9970V3	No	yes				0.466497	0.300437	Pp3c18_9840V3	no	no
0.301948	-0.632799	Pp3c22_11690V3	No	No				0.418655	0.501534	Pp3c19_10090V3	no	no
1.12711	-0.780854	Pp3c22_12550V3	No	No				0.161911	-0.508401	Pp3c19_10230V3	no	no
0.297331	-0.336682	Pp3c22_14490V3	No	No				0.56787	-1.00083	Pp3c19_10330V3	no	no
1.99424	2.38075	Pp3c22_17810V3	No	yes				0.0843368	-0.18692	Pp3c19_10440V3	no	no
0.196428	-0.705015	Pp3c22_18520V3	No	No				0.508752	0.943632	Pp3c19_12890V3	no	no
1.18348	-2.6004	Pp3c22_210V3	No	yes				0.368231	0.696422	Pp3c19_14460V3	no	no
1.68636	-2.22054	Pp3c22_21030V3	No	yes				0.786193	0.186988	Pp3c19_1760V3	no	no
1.22981	0.929824	Pp3c22_21460V3	No	No				0.3502	-0.351243	Pp3c19_18510V3	no	no
0.448185	-0.939954	Pp3c22_2500V3	No	No				1.18205	2.38482	Pp3c22_4200V3	no	no
3.20789	-2.17667	Pp3c5_2080V3	yes	yes				0.905194	0.506223	Pp3c19_20210V3	no	no
1.39618	-2.76401	Pp3c22_2920V3	No	yes				0.354224	0.52124	Pp3c19_20230V3	no	no
0.106772	0.179829	Pp3c22_4180V3	No	No				0.268873	0.401842	Pp3c19_20300V3	no	no
0.247451	0.388954	Pp3c22_4730V3	No	No				1.28115	1.57964	Pp3c19_20900V3	no	no
0.281054	-0.386077	Pp3c22_5610V3	No	No				0.893055	1.75702	Pp3c19_21160V3	no	no
0.136351	0.220857	Pp3c22_5700V3	No	No				1.0915	-1.00103	Pp3c19_22410V3	no	no
1.0125	1.3654	Pp3c22_6380V3	No	No				0.9042	-1.73995	Pp3c19_2490V3	no	no
1.05111	-0.629884	Pp3c22_7840V3	No	No				0.836703	2.4641	Pp3c19_2530V3	no	no
0.12887	0.210125	Pp3c22_840V3	No	No				0.754093	2.13822	Pp3c19_3590V3	no	no
0.075299	-0.239154	Pp3c23_10780V3	No	No				0.105457	0.311394	Pp3c19_3840V3	no	no
1.25822	-4.0628	Pp3c23_11170V3	No	yes				0.364351	-0.532979	Pp3c19_4670V3	no	no
1.13673	-1.83659	Pp3c23_1190V3	No	No				0.273265	-0.468913	Pp3c22_1100V3	no	no
1.0324	-2.05511	Pp3c23_12730V3	No	No				0.791459	0.758591	Pp3c19_5170V3	no	no
0.0882246	-0.340743	Pp3c23_13630V3	No	No				0.952078	3.68476	Pp3c19_5780V3	no	no
2.08024	-2.98279	Pp3c23_1480V3	No	yes				1.05325	-0.353564	Pp3c19_6730V3	no	no
0.0980418	0.256349	Pp3c23_15870V3	No	No				0.00735652	0.0159251	Pp3c19_6990V3	no	no
3.52907	-2.29462	Pp3c14_21530V3	yes	yes				0.996861	5.16701	Pp3c19_7110V3	no	no
2.49443	1.31941	Pp3c23_16260V3	No	yes				3.65732	2.24454	Pp3c21_4300V3	no	no
1.26608	-2.79464	Pp3c23_18280V3	No	yes				1.1637	1.64507	Pp3c19_7700V3	no	no
1.43269	3.99498	Pp3c23_20770V3	No	yes				0.404888	0.741117	Pp3c19_8330V3	no	no
0.327522	-0.827278	Pp3c23_22230V3	No	No				0.348976	-0.898631	Pp3c2_10060V3	no	no
3.65338	-2.33742	Pp3c18_21300V3	yes	yes				0.319616	0.292639	Pp3c2_10380V3	no	no
2.40473	-2.3543	Pp3c15_24010V3	yes	yes				0.242597	-0.560188	Pp3c2_10910V3	no	no
1.77368	-1.94776	Pp3c23_6090V3	No	yes				0.147864	0.280805	Pp3c2_13290V3	no	no
0.440296	-1.5721	Pp3c23_6290V3	No	No				3.03461	-3.58387	Pp3c2_13300V3	no	no
0.612712	-1.37551	Pp3c23_7670V3	No	No				0.655842	-0.934926	Pp3c2_14410V3	no	no
2.97182	-2.37673	Pp3c20_13303V3	yes	yes				0.249988	0.582303	Pp3c2_14600V3	no	no
1.90336	-1.27503	Pp3c23_9380V3	No	yes				1.72317	-1.72418	Pp3c2_1610V3	no	no
1.42134	-1.00525	Pp3c24_10220V3	No	yes				0.771985	0.667699	Pp3c2_17110V3	no	no
0.573863	1.17617	Pp3c8_16290V3	No	No				0.723955	-1.8969	Pp3c2_1810V3	no	no
2.4295	-0.656809	Pp3c24_12260V3	No	yes				0.46286	1.49813	Pp3c2_1920V3	no	no
2.88209	-2.39476	Pp3c2_13290V3	yes	yes				0.501209	1.04101	Pp3c2_19710V3	no	no
0.681012	1.94652	Pp3c24_12520V3	No	No				0.108712	0.218686	Pp3c2_19910V3	no	no
0.969603	-2.86166	Pp3c24_12530V3	No	No				0.51255	0.726807	Pp3c2_20320V3	no	no
0.367324	0.265971	Pp3c24_12870V3	No	No				1.88031	-1.15936	Pp3c2_20550V3	no	no
1.94578	-2.18068	Pp3c24_13910V3	No	yes				0.541873	1.27935	Pp3c2_21720V3	no	no
0.799698	-1.88616	Pp3c24_14200V3	No	No				0.193994	-0.189119	Pp3c2_22140V3	no	no
2.21059	-2.42054	Pp3c26_360V3	yes	yes				0.379649	1.14495	Pp3c2_22420V3	no	no
1.26677	-0.539778	Pp3c24_17080V3	No	No				0.342454	-0.556705	Pp3c2_23480V3	no	no
3.44169	-2.47226	Pp3c23_16010V3	yes	yes				1.23429	2.1004	Pp3c2_23590V3	no	no
0.380121	0.106249	Pp3c24_19230V3	No	No				0.816828	-2.52688	Pp3c2_24120V3	no	no
1.88199	-1.57013	Pp3c24_20890V3	No	yes				1.00273	-3.29819	Pp3c2_24160V3	no	no
2.27511	-2.47686	Pp3c3_3440V3	yes	yes				0.243279	0.657354	Pp3c2_24670V3	no	no
0.781872	-1.25571	Pp3c24_4080V3	No	No				0.953052	-2.75052	Pp3c2_24840V3	no	no
2.12137	2.81046	Pp3c24_420V3	No	yes				0.773596	0.713537	Pp3c2_2520V3	no	no
0.897834	0.803707	Pp3c8_7820V3	No	No				0.699389	0.328043	Pp3c2_25580V3	no	no
0.421642	-0.368544	Pp3c24_4680V3	No	No				0.938997	-1.70353	Pp3c2_26580V3	no	no
0.0990515	-0.296127	Pp3c24_6930V3	No	No				0.35753	-0.675453	Pp3c2_26690V3	no	no
1.01475	1.26528	Pp3c24_800V3	No	No				0.232508	0.265741	Pp3c2_26700V3	no	no
0.197652	-0.414628	Pp3c24_9020V3	No	No				0.343672	-0.557807	Pp3c2_2740V3	no	no
1.55325	-2.18236	Pp3c24_9420V3	No	yes				0.200187	0.417822	Pp3c2_27540V3	no	no
2.29729	-2.48024	Pp3c17_22200V3	yes	yes				0.775107	-3.15692	Pp3c7_22400V3	no	no
0.212487	0.580048	Pp3c25_10770V3	No	No				1.11581	-3.22326	Pp3c2_29840V3	no	no
0.295985	-0.589068	Pp3c25_11320V3	No	No				0.0411987	0.03608	Pp3c2_30530V3	no	no
1.97868	-2.00738	Pp3c25_1440V3	No	yes				5.17106	4.78954	Pp3c2_30720V3	yes	yes	PpAARE1
0.404826	0.861551	Pp3c25_14870V3	No	No				0.512258	-1.36263	Pp3c2_32510V3	no	no
2.43282	-2.4896	Pp3c13_15330V3	yes	yes				0.748075	-1.3889	Pp3c2_34080V3	no	no
2.47479	-2.54521	Pp3c15_17530V3	yes	yes				0.601378	0.525001	Pp3c2_34120V3	no	no
0.367918	-0.920603	Pp3c25_1840V3	No	No				0.0458169	-0.0747102	Pp3c2_35640V3	no	no
0.879814	-1.26957	Pp3c25_2440V3	No	No				0.425546	-0.580264	Pp3c2_35950V3	no	no
0.39763	-1.1857	Pp3c25_3736V3	No	No				0.353922	-1.10795	Pp3c2_5820V3	no	no
0.661688	-1.58569	Pp3c25_3840V3	No	No				1.44425	-1.13784	Pp3c2_6100V3	no	no
0.528255	-1.74345	Pp3c25_6490V3	No	No				0.266664	0.366509	Pp3c2_7230V3	no	no
1.09476	-2.83512	Pp3c25_760V3	No	No				0.471642	-0.743664	Pp3c2_7700V3	no	no
1.12849	-1.31117	Pp3c25_7680V3	No	No				1.60197	2.12841	Pp3c2_9140V3	no	no
1.86968	-2.0184	Pp3c26_10400V3	No	yes				0.0331659	0.114918	Pp3c2_9200V3	no	no
0.150071	0.119274	Pp3c26_10420V3	No	No				0.217819	-0.333288	Pp3c2_9850V3	no	no
1.52451	-1.67506	Pp3c26_10520V3	No	yes				0.318004	-0.337514	Pp3c2_9920V3	no	no
0.313021	-0.620847	Pp3c26_10570V3	No	No				0.360979	1.17387	Pp3c20_13120V3	no	no
2.48263	-1.27577	Pp3c26_10990V3	No	yes				0.769544	0.797346	Pp3c20_13190V3	no	no
0.0459008	0.0835431	Pp3c26_11240V3	No	No				0.842922	2.68548	Pp3c20_13303V3	no	no
0.88848	1.7125	Pp3c26_12240V3	No	No				0.050203	-0.101623	Pp3c8_15610V3	no	no
1.09978	-0.876015	Pp3c26_12400V3	No	No				0.998674	-3.41605	Pp3c20_1360V3	no	no
1.95112	-4.74962	Pp3c26_1680V3	No	yes				0.129748	-0.170178	Pp3c23_18300V3	no	no
1.95744	-2.28934	Pp3c26_2830V3	No	yes				0.901733	-1.45248	Pp3c20_15150V3	no	no
4.05357	-2.59531	Pp3c4_23740V3	yes	yes				0.0423154	0.0887941	Pp3c20_15780V3	no	no
0.81837	-2.95243	Pp3c26_3620V3	No	No				0.379257	-0.374048	Pp3c8_10370V3	no	no
0.148778	0.327089	Pp3c26_6740V3	No	No				0.0710213	-0.132981	Pp3c23_8300V3	no	no
1.79568	-1.91618	Pp3c26_6990V3	No	yes				0.179994	-0.252085	Pp3c8_21390V3	no	no
0.205831	0.327302	Pp3c26_7390V3	No	No				0.526287	1.31166	Pp3c20_16510V3	no	no
0.212374	0.450596	Pp3c27_1440V3	No	No				0.834398	-2.70333	Pp3c20_16550V3	no	no
1.63874	2.11865	Pp3c27_2250V3	No	yes				0.638516	2.7952	Pp3c20_16750V3	no	no
0.691983	0.841251	Pp3c27_2340V3	No	No				0.175315	-0.222874	Pp3c20_16950V3	no	no
1.13545	-2.65284	Pp3c27_2850V3	No	yes				0.483324	0.936371	Pp3c20_17410V3	no	no
2.88432	-2.59588	Pp3c20_19140V3	yes	yes				0.391883	1.25408	Pp3c20_17480V3	no	no
2.27062	-2.61921	Pp3c3_10580V3	yes	yes				0.942958	-0.503524	Pp3c24_5780V3	no	no
1.60253	-1.70871	Pp3c27_6340V3	No	yes				1.04693	-0.606591	Pp3c8_16860V3	no	no
0.237156	0.415207	Pp3c27_7020V3	No	No				0.75193	-1.80723	Pp3c20_19020V3	no	no
2.88805	-2.6237	Pp3c10_13600V3	yes	yes				1.42085	-1.0137	Pp3c20_19140V3	no	no
0.0463843	-0.131664	Pp3c27_8190V3	No	No				1.61733	-1.19487	Pp3c24_3690V3	no	no
1.31166	-2.25345	Pp3c27_8310V3	No	yes				0.156888	0.349051	Pp3c20_2100V3	no	no
2.82444	-2.64131	Pp3c13_10420V3	yes	yes				0.515277	1.41363	Pp3c20_21940V3	no	no
0.421378	-0.787292	Pp3c3_11180V3	No	No				0.713535	2.3273	Pp3c20_21960V3	no	no
0.0866885	-0.476721	Pp3c3_12510V3	No	No				0.117221	-0.122378	Pp3c20_22420V3	no	no
1.38777	1.89171	Pp3c3_12870V3	No	yes				0.807144	2.55586	Pp3c20_22820V3	no	no
0.522744	-0.972733	Pp3c3_20140V3	No	No				0.245332	-0.255903	Pp3c20_23000V3	no	no
1.34372	-1.32508	Pp3c3_15330V3	No	yes				0.181347	0.559366	Pp3c20_23180V3	no	no
2.26503	-2.70039	Pp3c1_15830V3	yes	yes				1.67578	3.16696	Pp3c20_2330V3	no	no
1.81275	-2.05066	Pp3c3_1630V3	No	yes				0.884931	1.68736	Pp3c20_23430V3	no	no
3.02736	-2.72929	Pp3c5_17310V3	yes	yes				0.830191	-0.651264	Pp3c20_23570V3	no	no
2.29469	-2.75275	Pp3c5_2700V3	yes	yes				0.85479	1.98899	Pp3c20_2460V3	no	no
1.43305	-1.94241	Pp3c3_22550V3	No	yes				0.525712	0.731127	Pp3c20_2980V3	no	no
2.0634	-1.62768	Pp3c3_23250V3	No	yes				0.722487	-0.30792	Pp3c20_4990V3	no	no
0.480017	-1.4723	Pp3c3_2620V3	No	No				0.284104	-0.386941	Pp3c20_5000V3	no	no
2.37855	1.30768	Pp3c3_26570V3	No	yes				0.483339	-0.958997	Pp3c20_5690V3	no	no
0.332981	0.468336	Pp3c3_28050V3	No	No				0.349287	-0.291751	Pp3c20_6050V3	no	no
0.0214919	-0.0452099	Pp3c3_30330V3	No	No				0.20662	-0.146472	Pp3c24_15470V3	no	no
0.640317	0.731207	Pp3c3_31900V3	No	No				1.07886	-4.25992	Pp3c20_8030V3	no	no
0.946345	1.50564	Pp3c3_32420V3	No	No				1.39875	-1.18311	Pp3c20_860V3	no	no
1.44543	-1.82548	Pp3c3_32550V3	No	yes				0.581233	-0.945065	Pp3c20_8830V3	no	no
0.0217741	-0.0192312	Pp3c3_33440V3	No	No				0.127887	-0.288047	Pp3c20_9200V3	no	no
3.3077	-2.75854	Pp3c22_2850V3	yes	yes				0.139087	0.501053	Pp3c20_9290V3	no	no
1.40409	1.8887	Pp3c3_35530V3	No	yes				0.667121	-1.70731	Pp3c20_9770V3	no	no
0.724987	-1.82211	Pp3c3_36180V3	No	No				1.23109	4.76981	Pp3c20_9790V3	no	no
0.800677	-1.66289	Pp3c3_37360V3	No	No				0.25965	-0.548532	Pp3c21_10620V3	no	no
0.72042	1.44136	Pp3c3_5420V3	No	No				0.0016942	0.00240962	Pp3c21_10710V3	no	no
0.504095	-1.9633	Pp3c3_5620V3	No	No				0.121384	-0.371636	Pp3c21_10900V3	no	no
0.796251	-1.59016	Pp3c3_5690V3	No	No				1.2305	-0.790272	Pp3c21_12100V3	no	no
1.21666	-3.01608	Pp3c3_7860V3	No	yes				0.0375767	0.0545762	Pp3c21_15430V3	no	no
0.268773	-0.426034	Pp3c4_11200V3	No	No				0.131442	-0.514961	Pp3c21_14550V3	no	no
2.43087	-1.18913	Pp3c4_11370V3	No	yes				1.36476	-1.25564	Pp3c21_1470V3	no	no
0.326961	-0.918093	Pp3c4_11700V3	No	No				0.334723	0.571227	Pp3c21_15030V3	no	no
2.06041	-2.76303	Pp3c4_14910V3	No	yes				0.193598	0.773941	Pp3c21_15660V3	no	no
3.00316	-2.91403	Pp3c23_7820V3	yes	yes				0.140989	0.469951	Pp3c21_16160V3	no	no
0.950645	-2.79157	Pp3c4_17220V3	No	No				0.641157	-2.54732	Pp3c21_17320V3	no	no
0.562074	1.41426	Pp3c4_17240V3	No	No				0.569158	0.499832	Pp3c21_17930V3	no	no
0.3406	-0.74981	Pp3c4_17570V3	No	No				0.516724	1.13348	Pp3c21_19160V3	no	no
2.37231	-2.93971	Pp3c3_21910V3	yes	yes				0.805098	-1.61885	Pp3c21_19850V3	no	no
1.50165	3.18763	Pp3c4_20230V3	No	yes				0.650826	-0.815266	Pp3c21_20660V3	no	no
1.09899	1.56005	Pp3c4_22100V3	No	No				0.804703	1.70601	Pp3c21_21000V3	no	no
3.10839	-2.95284	Pp3c19_7110V3	yes	yes				0.166572	-0.118101	Pp3c21_21410V3	no	no
2.2334	-2.95977	Pp3c17_13490V3	yes	yes				0.268171	1.88069	Pp3c21_3950V3	no	no
2.59297	-2.96683	Pp3c17_18380V3	yes	yes				0.525442	-0.631687	Pp3c21_5430V3	no	no
0.514178	-0.739729	Pp3c4_24414V3	No	No				0.0390761	0.0810661	Pp3c21_6170V3	no	no
0.828997	2.01017	Pp3c4_25980V3	No	No				0.0652694	0.0943273	Pp3c21_8300V3	no	no
2.62895	-3.00436	Pp3c10_20840V3	yes	yes				0.354053	-0.538879	Pp3c22_13420V3	no	no
1.25293	2.37658	Pp3c4_3490V3	No	yes				0.118154	0.212023	Pp3c21_9700V3	no	no
0.776796	-2.09171	Pp3c4_3520V3	No	No				1.33373	-1.4338	Pp3c21_9740V3	no	no
3.2776	-3.02486	Pp3c24_20910V3	yes	yes				0.351156	0.764976	Pp3c21_9940V3	no	no
1.79808	3.13567	Pp3c4_5090V3	No	yes				1.17554	1.62187	Pp3c21_9970V3	no	no
0.733057	1.22502	Pp3c4_5270V3	No	No				0.0647319	0.317592	Pp3c21_9980V3	no	no
0.167416	-0.345884	Pp3c4_5690V3	No	No				1.6881	-1.39424	Pp3c22_1090V3	no	no
2.17324	-3.04696	Pp3c5_20530V3	yes	yes				0.443927	0.787198	Pp3c22_11690V3	no	no
0.0738249	-0.129709	Pp3c4_7680V3	No	No				1.57448	2.55908	Pp3c22_12550V3	no	no
0.909322	2.59481	Pp3c4_8470V3	No	No				0.521208	-0.4544	Pp3c22_1270V3	no	no
0.262969	-0.63455	Pp3c4_8640V3	No	No				0.211858	-0.871449	Pp3c22_12800V3	no	no
0.380533	0.831699	Pp3c5_10150V3	No	No				0.457506	-0.607286	Pp3c22_13130V3	no	no
0.266339	-0.321056	Pp3c5_10250V3	No	No				1.15754	1.06653	Pp3c22_14530V3	no	no
1.63902	1.76228	Pp3c5_10560V3	No	yes				0.093647	-0.220907	Pp3c22_14560V3	no	no
2.24601	-1.88534	Pp3c5_10700V3	No	yes				0.847053	-0.909188	Pp3c22_15040V3	no	no
1.54093	2.03284	Pp3c5_10760V3	No	yes				0.0175045	-0.0503565	Pp3c22_15050V3	no	no
1.49077	-1.84159	Pp3c5_12660V3	No	yes				0.360282	-0.382394	Pp3c22_16100V3	no	no
2.22408	-1.70618	Pp3c5_12770V3	No	yes				0.00913802	0.0330296	Pp3c22_17810V3	no	no
1.21713	-2.3269	Pp3c5_15220V3	No	yes				0.0033784	0.0128263	Pp3c22_17920V3	no	no
2.61252	-3.13991	Pp3c3_17580V3	yes	yes				0.514002	-0.225872	Pp3c22_1860V3	no	no
0.233494	-0.406116	Pp3c5_18660V3	No	No				0.373125	-1.27543	Pp3c22_21030V3	no	no
2.19077	-3.17388	Pp3c25_1640V3	yes	yes				1.13799	-2.20768	Pp3c22_21090V3	no	no
2.19079	-3.27589	Pp3c4_17780V3	yes	yes				0.538201	0.267976	Pp3c22_21460V3	no	no
2.31753	-3.31497	Pp3c16_80V3	yes	yes				0.215969	-0.353013	Pp3c22_22380V3	no	no
0.266114	-0.826743	Pp3c6_4230V3	No	No				0.334293	-0.986518	Pp3c22_2520V3	no	no
2.08863	-0.679652	Pp3c5_26940V3	No	yes				1.33215	-1.21264	Pp3c22_2920V3	no	no
1.47371	-1.68359	Pp3c5_27030V3	No	yes				0.84489	-2.48008	Pp3c22_5470V3	no	no
2.81179	-3.47726	Pp3c1_25000V3	yes	yes				0.603688	0.983746	Pp3c22_5610V3	no	no
1.03577	-1.56622	Pp3c5_2800V3	No	No				1.17889	1.30732	Pp3c22_5700V3	no	no
1.94436	-1.64692	Pp3c5_28500V3	No	yes				0.762318	-0.56343	Pp3c22_7690V3	no	no
0.214918	0.192259	Pp3c5_28660V3	No	No				0.0280492	0.0430279	Pp3c22_7840V3	no	no
1.86199	3.2193	Pp3c5_3210V3	No	yes				0.152677	0.307166	Pp3c22_8480V3	no	no
1.3896	1.3916	Pp3c5_3300V3	No	yes				0.000809401	-0.00153605	Pp3c22_8910V3	no	no
0.0582418	0.269852	Pp3c5_4110V3	No	No				0.183167	0.166168	Pp3c23_10040V3	no	no
1.80073	-0.844458	Pp3c5_6070V3	No	yes				1.03054	2.37323	Pp3c23_10270V3	no	no
0.896082	-1.83944	Pp3c5_690V3	No	No				1.25752	-1.13897	Pp3c23_10780V3	no	no
0.910959	-1.05816	Pp3c5_7570V3	No	No				1.3922	2.59018	Pp3c23_11170V3	no	no
3.15443	-3.51817	Pp3c10_25460V3	yes	yes				0.29356	0.149862	Pp3c23_1190V3	no	no
1.19725	-2.4084	Pp3c5_8300V3	No	yes				0.741042	-0.844381	Pp3c23_12730V3	no	no
0.962601	-1.03637	Pp3c5_960V3	No	No				0.85848	-0.561231	Pp3c23_1480V3	no	no
1.49667	-1.66029	Pp3c5_9900V3	No	yes				0.281945	0.783607	Pp3c23_13630V3	no	no
1.77095	0.921951	Pp3c6_1080V3	No	yes				0.0800413	-0.238972	Pp3c23_14665V3	no	no
1.84476	-3.55352	Pp3c6_12660V3	No	yes				0.322066	-0.8217	Pp3c23_14870V3	no	no
1.94194	-4.07876	Pp3c6_14200V3	No	yes				0.572107	1.57269	Pp3c23_15870V3	no	no
1.85078	-2.65962	Pp3c6_16060V3	No	yes				0.00546727	-0.009758	Pp3c23_16010V3	no	no
0.0356254	-0.106445	Pp3c6_18240V3	No	No				0.447393	-0.819219	Pp3c23_16260V3	no	no
2.19975	-3.55505	Pp3c25_15020V3	yes	yes				0.0749547	0.124152	Pp3c23_16920V3	no	no
1.97183	3.32611	Pp3c6_21060V3	No	yes				1.01305	-2.67785	Pp3c23_18280V3	no	no
0.669259	-0.996332	Pp3c6_22670V3	No	No				0.0972747	-0.600959	Pp3c23_20770V3	no	no
1.53491	2.49732	Pp3c6_23221V3	No	yes				0.0677839	0.166192	REV__REVERSE_Pp3c23_20900V3	no	no
0.55036	-0.594866	Pp3c6_23270V3	No	No				0.930561	-1.32442	Pp3c23_22060V3	no	no
0.144198	-0.135063	Pp3c6_240V3	No	No				1.11011	1.33568	Pp3c23_22230V3	no	no
2.24217	-3.59086	Pp3c6_19920V3	yes	yes				0.462087	0.287746	Pp3c23_22260V3	no	no
2.38116	-3.69246	Pp3c9_19800V3	yes	yes				0.709859	1.92177	Pp3c23_5560V3	no	no
0.740748	-2.67619	Pp3c6_28640V3	No	No				0.156961	0.197072	Pp3c23_5970V3	no	no
1.2582	-0.922134	Pp3c6_28830V3	No	No				0.865835	0.649208	Pp3c23_6090V3	no	no
0.314693	0.57517	Pp3c6_4050V3	No	No				0.695106	-1.75079	Pp3c23_6290V3	no	no
2.54094	-3.69458	Pp3c19_3590V3	yes	yes				0.221923	-0.71472	Pp3c23_6860V3	no	no
0.539598	-1.26125	Pp3c6_7200V3	No	No				0.907951	1.00687	Pp3c23_7670V3	no	no
2.0771	3.36086	Pp3c6_7260V3	No	yes				0.526318	2.2326	Pp3c23_8400V3	no	no
1.34076	-2.56324	Pp3c6_7730V3	No	yes				1.40586	-1.10196	Pp3c23_9380V3	no	no
2.80927	-3.8695	Pp3c26_8190V3	yes	yes				0.138544	-0.281865	Pp3c24_11156V3	no	no
2.08607	-0.954227	Pp3c6_9110V3	No	yes				0.116319	0.33346	Pp3c24_11450V3	no	no
2.09131	-3.8927	Pp3c16_5220V3	yes	yes				0.541715	-0.813388	Pp3c24_12180V3	no	no
0.857816	-0.999736	Pp3c7_10880V3	No	No				0.278773	0.993236	Pp3c24_12260V3	no	no
3.01774	-4.21239	Pp3c11_24620V3	yes	yes				0.627615	1.57432	Pp3c24_12530V3	no	no
0.456926	-1.37574	Pp3c7_12850V3	No	No				0.659866	1.18744	Pp3c24_12870V3	no	no
0.145324	-0.296153	Pp3c7_13640V3	No	No				0.191691	-0.200109	Pp3c24_13910V3	no	no
1.4581	1.16524	Pp3c7_14300V3	No	yes				0.172672	-0.240379	Pp3c24_14160V3	no	no
0.0219613	-0.0568899	Pp3c7_14450V3	No	No				0.648201	1.63719	Pp3c24_16220V3	no	no
1.81845	2.03844	Pp3c7_15530V3	No	yes				0.834458	1.90998	Pp3c24_17080V3	no	no
0.605202	-2.01779	Pp3c7_23800V3	No	No				0.842623	2.55053	Pp3c24_18330V3	no	no
0.0902838	0.414733	Pp3c7_25050V3	No	No				0.951643	-1.75069	Pp3c24_18820V3	no	no
1.33494	-1.67351	Pp3c7_25080V3	No	yes				1.07874	-2.8368	Pp3c24_19140V3	no	no
2.86581	-4.2869	Pp3c20_16750V3	yes	yes				0.545702	-0.58437	Pp3c24_20180V3	no	no
0.429716	-1.28562	Pp3c7_25660V3	No	No				0.570174	-2.01432	Pp3c24_20290V3	no	no
0.1047	0.650152	Pp3c7_2840V3	No	No				1.43031	-0.91317	Pp3c24_20890V3	no	no
1.43373	-1.64502	Pp3c7_3000V3	No	yes				0.983979	0.856538	Pp3c24_20910V3	no	no
2.38503	-1.19787	Pp3c7_370V3	No	yes				0.0738618	0.133904	Pp3c24_4080V3	no	no
0.126502	0.392991	Pp3c7_3990V3	No	No				0.69498	-0.839397	Pp3c24_420V3	no	no
1.32742	-2.28802	Pp3c7_4120V3	No	yes				1.26239	-1.61573	Pp3c24_4640V3	no	no
2.17456	-1.53317	Pp3c7_5160V3	No	yes				0.980973	2.79307	Pp3c24_4680V3	no	no
1.1732	-1.83177	Pp3c7_5560V3	No	yes				0.818703	-1.55116	Pp3c24_4890V3	no	no
1.75301	-2.52444	Pp3c7_70V3	No	yes				1.01217	0.900829	Pp3c24_800V3	no	no
2.58526	-4.37398	Pp3c19_4870V3	yes	yes				1.21271	-1.90588	Pp3c24_9060V3	no	no
0.16048	-0.223617	Pp3c7_8450V3	No	No				0.416555	0.671007	Pp3c24_9420V3	no	no
0.0943049	-0.177911	Pp3c8_13470V3	No	No				1.04651	1.22375	Pp3c24_9740V3	no	no
3.74251	-4.37879	Pp3c21_19160V3	yes	yes				0.829818	-2.38172	Pp3c25_10770V3	no	no
1.68395	-1.04607	Pp3c8_18220V3	No	yes				0.166758	0.185884	Pp3c25_11320V3	no	no
0.869726	-1.39197	Pp3c8_18800V3	No	No				0.119497	-0.241218	Pp3c25_1160V3	no	no
0.323391	-0.996608	Pp3c8_18990V3	No	No				0.48251	-0.43916	Pp3c25_12850V3	no	no
1.20831	2.8908	Pp3c8_1940V3	No	yes				2.16872	0.849557	Pp3c25_1440V3	no	no
2.87676	-4.6296	Pp3c23_5970V3	yes	yes				0.490907	1.17708	Pp3c25_14870V3	no	no
0.130218	-0.1235	Pp3c8_20970V3	No	No				0.139409	-0.140016	Pp3c5_28430V3	no	no
1.85448	-3.46943	Pp3c8_21780V3	No	yes				0.140087	0.359854	Pp3c25_1640V3	no	no
1.09431	-1.66887	Pp3c8_24340V3	No	No				0.721304	1.55133	Pp3c25_1840V3	no	no
1.28537	-1.57065	Pp3c8_24410V3	No	yes				0.216316	-0.629287	Pp3c25_2440V3	no	no
1.06149	1.22333	Pp3c8_2690V3	No	No				0.891313	2.6088	Pp3c25_2890V3	no	no
0.071862	0.0979786	Pp3c8_3770V3	No	No				0.534011	1.78949	Pp3c25_3840V3	no	no
0.767178	0.88268	Pp3c8_3890V3	No	No				0.375585	-0.601479	Pp3c25_4190V3	no	no
0.230499	-0.422202	Pp3c8_4480V3	No	No				0.0604185	0.246417	Pp3c25_4540V3	no	no
1.20499	-0.941195	Pp3c8_6950V3	No	No				0.829261	2.75489	Pp3c25_760V3	no	no
0.966099	1.29234	Pp3c8_7200V3	No	No				0.294898	-0.477416	Pp3c25_7680V3	no	no
1.29246	1.63045	Pp3c8_9870V3	No	yes				0.437777	-0.751088	Pp3c25_90V3	no	no
0.229156	-0.369444	Pp3c9_11970V3	No	No				0.531368	1.90446	Pp3c26_10400V3	no	no
2.6492	-4.7029	Pp3c24_16220V3	yes	yes				0.505772	1.06104	Pp3c26_10520V3	no	no
1.93869	-1.26731	Pp3c9_20390V3	No	yes				0.0686142	0.222172	Pp3c26_10570V3	no	no
0.18232	-0.449514	Pp3c9_20840V3	No	No				0.0550605	0.146839	Pp3c26_10770V3	no	no
0.833317	-2.50986	Pp3c9_21110V3	No	No				0.296327	0.336665	Pp3c26_10990V3	no	no
0.0684849	-0.0645707	Pp3c9_25360V3	No	No				0.391486	-1.37109	Pp3c26_11290V3	no	no
0.626656	-1.8686	Pp3c9_25980V3	No	No				0.747161	1.76525	Pp3c26_12240V3	no	no
0.0849366	0.240259	Pp3c9_26160V3	No	No				0.818835	-0.256038	Pp3c26_12270V3	no	no
1.59946	-1.09496	Pp3c9_2790V3	No	yes				0.396519	-1.532	Pp3c26_1680V3	no	no
2.77009	-4.706	Pp3c8_20000V3	yes	yes				0.983636	3.05793	Pp3c26_3620V3	no	no
0.748408	-1.7574	Pp3c9_4940V3	No	No				0.922904	1.1072	Pp3c26_4470V3	no	no
1.22192	1.35436	Pp3c9_5280V3	No	yes				0.420908	-0.604858	Pp3c26_5590V3	no	no
2.92388	-4.92654	Pp3c14_20420V3	yes	yes				0.178309	-1.07519	Pp3c26_6740V3	no	no
3.47169	-5.05647	Pp3c13_8820V3	yes	yes				0.613016	0.806208	Pp3c26_6990V3	no	no
0.0112848	0.0299505	Pp3c9_9180V3	No	No				0.956416	-0.754222	Pp3c26_7220V3	no	no
1.74122	-0.881418	Pp3s128_40V3	No	yes				0.402918	0.797058	Pp3c5_20500V3	no	no
0.422653	-1.14168	Pp3s48_70V3	No	No				0.228828	-0.393171	Pp3c27_2250V3	no	no
0.0122084	-0.031203	YP_009477506	No	No				0.66514	2.55458	Pp3c27_2340V3	no	no
2.30991	1.33401	YP_009477519	No	yes				0.830098	1.63777	Pp3c27_2850V3	no	no
0.298094	0.396938	YP_009477524	No	No				0.470161	-0.952028	Pp3c27_4510V3	no	no
1.21585	1.64944	YP_009477525	No	yes				0.585574	-0.503176	Pp3c27_4920V3	no	no
0.0427206	0.154728	YP_009477532	No	No				0.76026	-2.85676	Pp3c27_4930V3	no	no
0.050946	-0.12692	YP_009477533	No	No				1.2661	-0.297187	Pp3c27_6340V3	no	no
0.365468	0.427931	YP_009477576	No	No				0.0168998	-0.0193939	Pp3c27_6350V3	no	no
0.341617	0.959664	YP_539029	No	No				0.740141	-0.916058	Pp3c27_6710V3	no	no
0.582113	-0.213671	YP_539034	No	No				0.624861	0.852523	Pp3c27_7020V3	no	no
								0.437431	-0.834576	Pp3c27_7320V3	no	no
								0.743247	-1.51453	Pp3c27_8140V3	no	no
								0.962691	-2.38728	Pp3c27_8190V3	no	no
								0.197224	0.257795	Pp3c3_10140V3	no	no
								0.208771	0.278419	Pp3c3_10250V3	no	no
								0.0190613	-0.0560608	Pp3c3_10580V3	no	no
								0.473915	-0.955298	Pp3c3_10600V3	no	no
								0.459959	0.835827	Pp3c3_11180V3	no	no
								0.89817	-0.639387	Pp3c3_11840V3	no	no
								1.06461	0.825116	Pp3c3_1240V3	no	no
								0.342988	0.608667	Pp3c3_12510V3	no	no
								0.00350043	-0.0175788	Pp3c3_12870V3	no	no
								0.841046	-0.922735	Pp3c3_13555V3	no	no
								0.118345	-0.155081	Pp3c3_14080V3	no	no
								0.537146	0.343456	Pp3c3_20140V3	no	no
								0.837158	0.911123	Pp3c3_15330V3	no	no
								0.4667	-0.422283	Pp3c3_15980V3	no	no
								0.417144	-1.1497	Pp3c3_16780V3	no	no
								0.824041	-1.42831	Pp3c3_16990V3	no	no
								0.214953	-0.555972	Pp3c3_17580V3	no	no
								0.949355	-1.69767	Pp3c3_18360V3	no	no
								0.529542	-0.992142	Pp3c3_19700V3	no	no
								0.321246	-1.29649	Pp3c3_20200V3	no	no
								0.0531607	-0.204053	Pp3c3_21910V3	no	no
								1.09832	-2.09312	Pp3c3_23700V3	no	no
								0.316047	-0.599387	Pp3c3_23790V3	no	no
								1.97185	2.34896	Pp3c3_2620V3	no	no
								0.377793	-0.500954	Pp3c3_26570V3	no	no
								0.0384149	0.0823809	Pp3c3_26950V3	no	no
								0.0969587	-0.341612	Pp3c3_27420V3	no	no
								1.58178	1.41087	Pp3c3_28050V3	no	no
								0.557825	1.62382	Pp3c3_30330V3	no	no
								0.0672142	0.10614	Pp3c3_31900V3	no	no
								1.42174	-1.75142	Pp3c3_32110V3	no	no
								0.18142	-0.342937	Pp3c3_32420V3	no	no
								0.540692	1.17224	Pp3c3_32550V3	no	no
								0.631846	-1.21135	Pp3c3_33330V3	no	no
								0.393573	-0.709086	Pp3c3_33400V3	no	no
								1.04992	-2.80858	Pp3c3_33440V3	no	no
								1.17273	-3.07209	Pp3c3_3440V3	no	no
								0.661179	-2.07558	Pp3c4_29970V3	no	no
								0.655753	1.67896	Pp3c3_36180V3	no	no
								1.81902	-1.55269	Pp3c3_5420V3	no	no
								1.80256	3.29934	Pp3c3_5620V3	no	no
								0.166514	0.483016	Pp3c3_5880V3	no	no
								0.180053	0.777828	Pp3c3_7860V3	no	no
								0.973807	-1.14651	Pp3c3_8500V3	no	no
								0.585091	-2.38631	Pp3c4_11030V3	no	no
								0.523026	-0.353974	Pp3c4_11370V3	no	no
								1.52732	-2.66031	Pp3c4_11700V3	no	no
								0.883753	1.65339	Pp3c4_1240V3	no	no
								0.1136	0.298356	Pp3c4_1320V3	no	no
								0.714335	1.6192	Pp3c4_14910V3	no	no
								0.318295	-0.531605	Pp3c4_15470V3	no	no
								0.30882	0.706771	Pp3c4_1560V3	no	no
								0.265074	-0.423676	Pp3c4_16903V3	no	no
								0.0370293	0.0826829	Pp3c4_16930V3	no	no
								0.847625	3.20348	Pp3c4_17220V3	no	no
								0.719176	0.966639	Pp3c4_17240V3	no	no
								0.614579	-0.602292	Pp3c4_17570V3	no	no
								0.569981	-1.52311	Pp3c4_17780V3	no	no
								0.159782	-0.317549	Pp3c4_19350V3	no	no
								0.744059	-1.26461	Pp3c4_2000V3	no	no
								0.936398	-2.17251	Pp3c4_20230V3	no	no
								1.08052	-1.85796	Pp3c4_20470V3	no	no
								0.341492	0.258497	Pp3c4_20930V3	no	no
								1.05941	1.12541	Pp3c4_22510V3	no	no
								0.135474	0.285666	Pp3c4_22880V3	no	no
								0.060375	-0.188238	Pp3c4_23170V3	no	no
								0.194233	-0.237533	Pp3c4_23580V3	no	no
								0.026674	-0.0440725	Pp3c4_23740V3	no	no
								0.881447	-4.20973	Pp3c4_24010V3	no	no
								0.30119	-1.22167	Pp3c4_24130V3	no	no
								0.888523	-1.46701	Pp3c4_24414V3	no	no
								0.456742	-0.735437	Pp3c4_25980V3	no	no
								0.0757632	-0.407308	Pp3c4_2860V3	no	no
								0.546627	1.26663	Pp3c4_28500V3	no	no
								1.23917	2.66065	Pp3c4_29000V3	no	no
								0.883319	-1.5314	Pp3c4_2950V3	no	no
								0.457836	0.700212	Pp3c4_30620V3	no	no
								0.109545	0.189674	Pp3c4_31800V3	no	no
								0.136194	0.35659	Pp3c4_3490V3	no	no
								0.103251	0.374983	Pp3c4_3520V3	no	no
								0.850871	-1.28745	Pp3c4_3720V3	no	no
								0.389686	-0.778906	Pp3c4_5090V3	no	no
								0.399576	0.517302	Pp3c4_5270V3	no	no
								1.26633	1.79466	Pp3c4_5690V3	no	no
								0.988787	2.0614	Pp3c4_6130V3	no	no
								0.270883	0.240405	Pp3c4_7510V3	no	no
								0.280154	1.56443	Pp3c4_7680V3	no	no
								0.230811	1.15325	Pp3c4_8330V3	no	no
								0.118434	-0.199985	Pp3c4_8470V3	no	no
								0.667245	1.58203	Pp3c4_8640V3	no	no
								0.709437	-1.50925	Pp3c5_10150V3	no	no
								0.522623	-1.25022	Pp3c5_10250V3	no	no
								0.872495	2.37344	Pp3c5_10560V3	no	no
								0.786792	-2.26239	Pp3c5_10760V3	no	no
								0.269358	-0.652007	Pp3c5_12660V3	no	no
								0.737792	1.38714	Pp3c5_12770V3	no	no
								0.470662	-0.666936	Pp3c5_13310V3	no	no
								0.246963	0.640898	Pp3c5_15220V3	no	no
								0.535798	-0.629602	Pp3c5_15590V3	no	no
								0.831487	2.27554	Pp3c5_17310V3	no	no
								1.07517	-1.84763	Pp3c6_16450V3	no	no
								0.0773686	-0.174205	Pp3c5_19520V3	no	no
								0.828482	-3.02132	Pp3c5_20340V3	no	no
								0.745458	3.02728	Pp3c5_2080V3	no	no
								0.687199	-1.47126	Pp3c5_20840V3	no	no
								0.142623	-0.12645	Pp3c5_23400V3	no	no
								1.03522	1.77599	Pp3c6_4230V3	no	no
								1.02914	2.65002	Pp3c5_26940V3	no	no
								1.21954	-0.985909	Pp3c5_27030V3	no	no
								0.0530009	-0.118006	Pp3c5_2700V3	no	no
								1.33339	-1.94323	Pp3c5_2800V3	no	no
								0.847096	-1.65673	Pp3c5_28210V3	no	no
								0.8096	0.76414	Pp3c5_28500V3	no	no
								1.20939	4.76714	Pp3c5_28660V3	no	no
								0.707431	0.639098	Pp3c5_3110V3	no	no
								0.188141	0.455585	Pp3c5_3210V3	no	no
								0.0352759	-0.0599365	Pp3c5_3300V3	no	no
								0.658515	1.64365	Pp3c5_4110V3	no	no
								1.20939	-1.95733	Pp3c5_5030V3	no	no
								0.974772	3.12615	Pp3c5_6070V3	no	no
								1.29165	2.12101	Pp3c5_690V3	no	no
								0.225388	-0.437243	Pp3c5_7570V3	no	no
								0.102859	0.0562127	Pp3c5_7810V3	no	no
								0.318687	0.371195	Pp3c6_21500V3	no	no
								0.914278	1.28684	Pp3c5_960V3	no	no
								0.559582	1.28329	Pp3c5_9900V3	no	no
								0.528759	1.77033	Pp3s93_30V3	no	no
								0.22549	0.618736	Pp3c6_12660V3	no	no
								0.743494	2.7425	Pp3c6_14200V3	no	no
								0.0443917	-0.0545635	Pp3c6_14860V3	no	no
								1.04528	-1.67825	Pp3c6_15550V3	no	no
								1.57956	2.23147	Pp3c6_16060V3	no	no
								0.0219444	0.0265465	Pp3c6_16870V3	no	no
								2.33928	-1.91374	Pp3c6_17060V3	no	no
								0.0913011	-0.191692	Pp3c6_170V3	no	no
								0.59413	0.485717	Pp3c6_17230V3	no	no
								0.820103	-2.44141	Pp3c6_18240V3	no	no
								0.433053	0.788452	Pp3c6_18400V3	no	no
								0.00157713	0.00337283	Pp3c6_19380V3	no	no
								0.233657	-0.295132	Pp3c6_19920V3	no	no
								2.15489	-2.2674	Pp3c6_20400V3	no	no
								0.893456	-2.6996	Pp3c6_21060V3	no	no
								0.134037	0.0737101	Pp3c6_23270V3	no	no
								0.936466	3.32729	Pp3c6_240V3	no	no
								0.182894	0.565592	Pp3c6_24360V3	no	no
								0.147309	-0.255102	Pp3c6_24470V3	no	no
								0.741195	2.42991	Pp3c6_2570V3	no	no
								1.19833	1.09684	Pp3c6_28830V3	no	no
								0.26668	0.525119	Pp3c6_29690V3	no	no
								0.464295	0.411198	Pp3c6_5360V3	no	no
								1.3933	-1.29252	Pp3c6_5430V3	no	no
								0.129228	0.319719	Pp3c6_7200V3	no	no
								0.342673	0.913832	Pp3c6_720V3	no	no
								0.325732	-0.368281	Pp3c6_7260V3	no	no
								1.96814	-0.436611	Pp3c6_7730V3	no	no
								0.847147	-1.14585	Pp3c6_9090V3	no	no
								0.164458	0.42847	Pp3c6_9110V3	no	no
								0.0339529	-0.0207698	Pp3c6_9170V3	no	no
								0.127808	0.244973	Pp3c7_10880V3	no	no
								0.248097	-0.214132	Pp3c7_12190V3	no	no
								0.598653	1.57246	Pp3c7_12850V3	no	no
								0.166122	-0.347271	Pp3c7_13570V3	no	no
								0.795181	1.9441	Pp3c7_13640V3	no	no
								1.25331	-1.78651	Pp3c7_14300V3	no	no
								0.0881392	-0.235711	Pp3c7_14450V3	no	no
								0.0247465	0.0334333	Pp3c7_14570V3	no	no
								0.0829568	0.240024	Pp3c7_15024V3	no	no
								0.374065	-0.409241	Pp3c7_15530V3	no	no
								0.923924	-1.79804	Pp3c7_22420V3	no	no
								0.233224	0.390924	Pp3c7_23800V3	no	no
								0.0852417	-0.158215	Pp3c7_23970V3	no	no
								0.0461127	-0.121713	Pp3c7_24650V3	no	no
								0.268586	-0.705091	Pp3c7_25050V3	no	no
								0.48373	1.09443	Pp3c7_25080V3	no	no
								0.467086	-1.34172	Pp3c7_25660V3	no	no
								0.317056	-0.976321	Pp3c7_26020V3	no	no
								0.023021	0.0441786	Pp3c7_2610V3	no	no
								0.999423	2.98194	Pp3c7_3000V3	no	no
								0.368524	-0.529256	Pp3c7_3420V3	no	no
								1.16851	-1.68885	Pp3c7_370V3	no	no
								0.445073	-0.804534	Pp3c7_3990V3	no	no
								0.320199	0.810849	Pp3c7_5020V3	no	no
								0.511724	0.249421	Pp3c7_5160V3	no	no
								0.132149	-0.231049	Pp3c7_5450V3	no	no
								0.807918	-1.93955	Pp3c7_5560V3	no	no
								0.805037	-2.63177	Pp3c7_5770V3	no	no
								0.112934	-0.147794	Pp3c7_5970V3	no	no
								0.0358298	0.0514736	Pp3c7_6390V3	no	no
								0.826289	4.13115	Pp3c7_7230V3	no	no
								0.0643227	-0.0919081	Pp3c7_7370V3	no	no
								0.914699	-2.99907	Pp3c7_8430V3	no	no
								0.954257	-1.12045	Pp3c8_10260V3	no	no
								0.372989	0.936098	Pp3c8_11720V3	no	no
								0.88298	-2.16067	Pp3c8_14230V3	no	no
								0.0264191	0.0388533	Pp3c8_16740V3	no	no
								0.971644	-2.18531	Pp3c8_17810V3	no	no
								0.121759	0.203302	Pp3c8_17994V3	no	no
								0.895405	0.721274	Pp3c8_18220V3	no	no
								0.835701	-2.52208	Pp3c8_1940V3	no	no
								0.756919	3.38243	Pp3c8_20000V3	no	no
								0.816311	2.43315	Pp3c8_20970V3	no	no
								0.700418	2.81402	Pp3c8_21780V3	no	no
								1.2298	-2.02829	Pp3c8_22480V3	no	no
								0.0918378	0.28821	Pp3c8_24280V3	no	no
								1.07305	-2.05946	Pp3c8_24410V3	no	no
								0.00191128	-0.00450707	Pp3c8_2690V3	no	no
								0.907628	0.840418	Pp3c8_3600V3	no	no
								0.741127	0.973058	Pp3c8_3770V3	no	no
								0.480188	0.815829	Pp3c8_4480V3	no	no
								1.72663	-0.945944	Pp3c8_6950V3	no	no
								0.192099	0.621081	Pp3c8_6980V3	no	no
								1.40524	0.715268	Pp3c8_7200V3	no	no
								0.827644	-2.52233	Pp3c8_9870V3	no	no
								0.799273	1.30012	Pp3c9_11970V3	no	no
								0.239111	0.817609	Pp3c9_1620V3	no	no
								0.931709	-1.61742	Pp3c9_17550V3	no	no
								0.701667	0.607232	Pp3c9_18540V3	no	no
								0.203357	0.436993	Pp3c9_19800V3	no	no
								1.12712	1.56543	Pp3c9_20390V3	no	no
								1.48732	2.81208	Pp3c9_21110V3	no	no
								0.399829	0.512444	Pp3c9_25170V3	no	no
								3.19772	3.11669	Pp3c9_25360V3	no	no
								0.21991	0.757965	Pp3c9_26020V3	no	no
								1.59551	1.10586	Pp3c9_2790V3	no	no
								0.338371	-0.224494	Pp3c9_3440V3	no	no
								0.0371905	0.0735563	Pp3c9_4370V3	no	no
								0.0943622	-0.300477	Pp3c9_4940V3	no	no
								0.679748	-0.509226	Pp3c9_5310V3	no	no
								0.50465	0.719501	Pp3c9_7910V3	no	no
								0.901263	1.72574	Pp3s128_40V3	no	no
								0.873481	-1.84819	Pp3s48_70V3	no	no
								0.501212	-0.407356	REV__REVERSE_YP_009477509	no	no
								0.137415	-0.386846	REVERSE_Pp3c20_13260V3	no	no
								1.14793	1.85573	YP_009477506	no	no
								0.310531	-0.153315	YP_009477519	no	no
								0.292818	-0.157648	YP_009477524	no	no
								0.114085	0.122301	YP_009477525	no	no
								0.868398	2.12077	YP_009477532	no	no
								1.04287	1.2848	YP_009477533	no	no
								0.209034	-0.602637	YP_009477541	no	no
								0.0121154	-0.0263704	YP_009477551	no	no
								1.17386	1.41855	YP_009477576	no	no
								0.0240212	-0.0309334	YP_539027	no	no
								0.750205	1.88345	YP_539029	no	no

## Sheet: Fig. 6c
Substrate	Line	Replicate	µmolpNA/min*mgProt
AcAla	Col	1	4.41496
AcAla	Col	2	3.00758
AcAla	Col	3	3.09333
AcAla	GK	1	0.669163
AcAla	GK	2	0.368912
AcAla	GK	3	0.228274
AcAla	s68	1	0.337648
AcAla	s68	2	0.820491
AcAla	s68	3	0.658748
AcLeu	Col	1	1.15532
AcLeu	Col	2	0.609965
AcLeu	Col	3	0.697227
AcLeu	GK	1	0.556424
AcLeu	GK	2	0.405438
AcLeu	GK	3	0.279908
AcLeu	s68	1	0.37805
AcLeu	s68	2	0.773155
AcLeu	s68	3	0.768539

## Sheet: Fig. 6e
Line	Plant Nr	# of Leaves	Days after germination
Col	3	23	44
Col	5	24	43
Col	6	24	43
Col	7	25	43
Col	8	25	42
Col	9	23	42
Col	10	24	43
Col	11	23	41
Col	12	23	45
Col	13	24	45
Col	14	24	41
Col	16	22	42
Col	19	23	42
Col	20	26	44
s68	1	19	41
s68	3	21	41
s68	4	21	41
s68	5	19	41
s68	6	23	43
s68	7	21	42
s68	8	21	41
s68	9	20	43
s68	12	21	43
s68	14	22	43
s68	15	22	43
s68	20	19	42
s68	2	24	45

## Sheet: Fig. S1a
Data downloaded from https://peatmoss.plantcode.cup.uni-freiburg.de/ ( https://doi.org/10.1111/tpj.14607; https://doi.org/10.1111/tpj.14298)
gene name	gene id	Dry_Spores:Gransden_WT	Imbibed_Spores_-_BlqA:Gransden_WT	Germinating_spores_-_BslA:Gransden_WT	Protonema_-_Bsl:Gransden_WT	Protonema_-_Ksl:Gransden_WT	Protonema_-_Klq:Gransden_WT	Gametophores_no_rhizoids_-_Ksl:Gransden_WT	Gametophores_no_rhizoids_-_Bsl:Gransden_WT	Leaflets_-_Ksl:Gransden_WT	Protoplast_-_BslA:Gransden_WT
PpAARE1	Pp3c2_30720V3.1	2.22,2.41	4.33	28.90,21.30,14.46	20.85,23.39,21.40	21.16,22.03,20.65	24.74,22.91,27.98	12.02,9.93,11.87	12.05,10.60,10.47	2.42,3.85	18.99,18.70,18.66
PpAARE2	Pp3c12_21080V3.1	40.97,49.68	64.78	4.26,8.04,7.88	1.00,3.35,3.09	4.16,5.09,6.21	2.81,5.77,1.68	4.43,6.49,5.85	3.73,3.21,4.56	0.71,0.51	1.12,0.97,1.03
PpAARE3	Pp3c7_25140V3.1	2.88,4.23	2.18	0.26,0.54,0.58	2.60,2.84,2.39	0.69,0.77,0.90	1.61,1.02,1.62	4.40,4.54,5.37	4.16,4.29,3.94	15.22,9.95	0.78,0.60,0.60

## Sheet: Fig. S1b
Gene	TAIR Symbol	Short name	Description	Tissue group	Transcript Expression [TPM]	Protein Expression [iBAQ]
AT4G14570	AT4G14570	SP	sepal (flower stage 15)	flower	3.41476	26.9884
AT4G14570	AT4G14570	PT	petal (flower stage 15)	flower	3.9297	25.7615
AT4G14570	AT4G14570	ST	stamen (flower stage 15)	flower	4.0617	26.1155
AT4G14570	AT4G14570	CP	carpel (flower stage 15)	flower	3.60266	25.3376
AT4G14570	AT4G14570	SQ	silique (stage 3)	flower	3.83352	25.6855
AT4G14570	AT4G14570	EB	seed (embryo stage 10)	seed	4.03624	26.2499
AT4G14570	AT4G14570	SD	seed (mature, dry)	seed	2.77196	25.2493
AT4G14570	AT4G14570	SDIMB	seed (mature, imbibed)	seed	2.58194	25.8976
AT4G14570	AT4G14570	P	pollen	pollen	NA	26.6461
AT4G14570	AT4G14570	ND	stem, 1st node	stem	3.83931	26.7218
AT4G14570	AT4G14570	IND	stem, 2nd internode	stem	3.76542	26.7323
AT4G14570	AT4G14570	CLLF	1st cauline leaf	leaf	4.65264	27.2483
AT4G14570	AT4G14570	LFD	rosette leaf 7, distal part	leaf	4.06725	26.548
AT4G14570	AT4G14570	LFP	rosette leaf 7, proximal part	leaf	4.22786	27.0749
AT4G14570	AT4G14570	LFPT	rosette leaf 7, petiole	leaf	3.59768	26.1331
AT4G14570	AT4G14570	SCLF	sensecent leaf	leaf	4.04162	26.9759
AT4G14570	AT4G14570	RT	root	root	4.0618	26.7993
AT4G14570	AT4G14570	FLPD	flower pedicle (flower stage 15)	stem	3.37969	25.9362
AT4G14570	AT4G14570	FL	flower (stage 15)	flower	3.9156	25.953
AT4G14570	AT4G14570	SQSP	silique septum	fruit	3.96402	27.7284
AT4G14570	AT4G14570	SQV	silique valves	fruit	4.74227	27.6908
AT4G14570	AT4G14570	RKD2	egg-cell like callus	callus	3.23738	26.8889
AT4G14570	AT4G14570	CIM	callus	callus	3.35093	25.6831
AT4G14570	AT4G14570	CC3	root cell culture	cell culture	4.25617	26.8009
AT4G14570	AT4G14570	CC10	root cell culture	cell culture	5.07876	27.6657
AT4G14570	AT4G14570	CT	cotyledons	leaf	4.08676	26.8922
AT4G14570	AT4G14570	HY	hypocotyl	stem	2.85079	25.8711
AT4G14570	AT4G14570	RTTP	root tip	root	3.88329	27.015
AT4G14570	AT4G14570	RTUZ	root upper zone	root	4.25753	27.0173
AT4G14570	AT4G14570	SAMCT	shoot apical meristem, cotyledons and first leaves	leaf	3.97608	26.7051

## Sheet: Fig. S1c
Data downloaded from https://peatmoss.plantcode.cup.uni-freiburg.de/ ( https://doi.org/10.1111/tpj.14607; https://doi.org/10.1111/tpj.14298)
gene name	gene id	Protonema_-_Bsl:Continuous_Light	Protonema_-_Bsl:Heat_Stress
PpAARE1	Pp3c2_30720V3.1	25.08,25.40,23.35	10.74,10.26,10.63
PpAARE2	Pp3c12_21080V3.1	0.85,0.72,0.78	0.23,0.39,0.19
PpAARE3	Pp3c7_25140V3.1	0.60,0.57,0.76	0.31,0.42,0.60

[truncated: 8 more sheets: Fig. S1d, Fig. S1e, Fig. S3c, Fig. S4, Fig. S5, Fig. S6a-g, Fig. S8d, e, Fig. S8g]
